# Supplementary material for: 2-Aminoethanaminium 2-(ethoxycarbonyl)-4,6-dinitrophenolate as a greener route in reducing sugar quantification
Source: MethodsX. 2018 Jun 5;5:609–12. doi: 10.1016/j.mex.2018.05.017 (PMC6008280; doi:10.1016/j.mex.2018.05.017)
Supplement: Supplementary file 1 [file mmc1.zip]

Archive with 1 entries (1 files):
- CrystalStructure.cif
