# Supplementary material for: 2-Aminoethanaminium 2-(ethoxycarbonyl)-4,6-dinitrophenolate as a greener route in reducing sugar quantification
Source: MethodsX. 2018 Jun 5;5:609–12. doi: 10.1016/j.mex.2018.05.017 (PMC6008280; doi:10.1016/j.mex.2018.05.017)
Supplement: Supplementary file 1 [file mmc1.zip › CrystalStructure.cif]

data_General
_audit_creation_date                    2015-12-09
_audit_creation_method                 'by CrystalStructure 4.0'
_audit_update_record                    ?

#==============================================================================
# PROCESSING SUMMARY (IUCr Office Use Only)

_journal_date_recd_electronic           ?
_journal_date_from_coeditor             ?
_journal_date_accepted                  ?
_journal_coeditor_code                  ?

#==============================================================================
# SUBMISSION DETAILS

_publ_contact_author_name              'ENTER NAME'
_publ_contact_author_email             'ENTER EMAIL ADDRESS'
_publ_contact_author_fax               'ENTER FAX NUMBER'
_publ_contact_author_phone             'ENTER PHONE NUMBER'
_publ_contact_letter
;
    ENTER TEXT OF LETTER
;
_publ_requested_journal                'ENTER JOURNAL NAME HERE'
_publ_requested_category               'CHOOSE FI FM FO CI CM CO or AD'
_publ_requested_coeditor_name           ?

#==============================================================================
# TITLE AND AUTHOR LIST

_publ_section_title
;
    ENTER SECTION TITLE
;
_publ_section_title_footnote
;
    ENTER FOOTNOTE TO TITLE OF PAPER
;
loop_
_publ_author_name
_publ_author_footnote
_publ_author_address
' FIRST AUTHORS NAME '
;
  FIRST AUTHORS FOOTNOTES
;
;
  FIRST AUTHORS ADDRESS
;
_publ_section_synopsis
;
    ENTER SYNOPSIS
;

#==============================================================================
# TEXT

_publ_section_abstract
;
    ENTER ABSTRACT
;
_publ_section_comment
;
    ENTER TEXT
;
_publ_section_references
;
    ENTER OTHER REFERENCES

    Rigaku (2010). CrystalStructure. Version 4.0. 
    Rigaku Corporation, Tokyo, Japan.

    Altomare, A., Cascarano, G., Giacovazzo, C., Guagliardi, A., 
    Burla, M., Polidori, G., and Camalli, M. (1994) J. Appl. Cryst., 27, 435. 
    SIR92

    Sheldrick, G.M. (2008), Acta Cryst. A64, 112-122.

    Rigaku (1998). REQAB. 
    Rigaku Corporation, Tokyo, Japan.

;
_publ_section_figure_captions
;
    ENTER FIGURE CAPTIONS
;
_publ_section_exptl_prep
;
    ENTER COMPOUND PREPARATION DETAILS
;
_publ_section_exptl_refinement
;
    ENTER SPECIAL DETAILS OF THE REFINEMENT
;

#==============================================================================
data_VH-1_in_C2

#==============================================================================
# CHEMICAL DATA

_chemical_formula_sum                  'C22 H33 N8 O14'
_chemical_formula_moiety               'C22 H33 N8 O14'
_chemical_formula_weight                633.55
_chemical_melting_point                 ?

#==============================================================================
# CRYSTAL DATA
_symmetry_cell_setting                  monoclinic
_symmetry_space_group_name_H-M         'C 1 2/c 1'
_symmetry_space_group_name_Hall        '-C 2yc'
_symmetry_Int_Tables_number             15
loop_
_symmetry_equiv_pos_site_id
_symmetry_equiv_pos_as_xyz
1   '+X,+Y,+Z'
2   '-X,+Y,1/2-Z'
3   '-X,-Y,-Z'
4   '+X,-Y,1/2+Z'
5   '1/2+X,1/2+Y,+Z'
6   '1/2-X,1/2+Y,1/2-Z'
7   '1/2-X,1/2-Y,-Z'
8   '1/2+X,1/2-Y,1/2+Z'
#------------------------------------------------------------------------------
_cell_length_a                          15.2888(18)
_cell_length_b                          20.755(3)
_cell_length_c                          20.545(3)
_cell_angle_alpha                       90.0000
_cell_angle_beta                        100.283(3)
_cell_angle_gamma                       90.0000
_cell_volume                            6414.5(13)
_cell_formula_units_Z                   8
_cell_measurement_reflns_used           25843
_cell_measurement_theta_min             3.02
_cell_measurement_theta_max             27.63
_cell_measurement_temperature           293
#------------------------------------------------------------------------------
_exptl_crystal_description              Chip
_exptl_crystal_colour                   Yellow
_exptl_crystal_size_max                 0.500
_exptl_crystal_size_mid                 0.300
_exptl_crystal_size_min                 0.300
_exptl_crystal_density_diffrn           1.312
_exptl_crystal_density_meas             ?
_exptl_crystal_density_method          'not measured'
_exptl_crystal_F_000                    2664.00
_exptl_absorpt_coefficient_mu           0.110
_exptl_absorpt_correction_type          multi-scan
_exptl_absorpt_process_details         'REQAB (Rigaku, 1998)'
_exptl_absorpt_correction_T_min         0.762
_exptl_absorpt_correction_T_max         0.967

#==============================================================================
# EXPERIMENTAL DATA

_diffrn_ambient_temperature             293
_diffrn_radiation_type                 'Mo K\a'
_diffrn_radiation_wavelength            0.71075
_diffrn_measurement_device_type        'Rigaku SCX mini'
_diffrn_measurement_method              \w
_diffrn_detector_area_resol_mean        6.849
_diffrn_reflns_number                   32546
_diffrn_reflns_av_R_equivalents         0.0425
_diffrn_reflns_theta_max                27.48
_diffrn_reflns_theta_full               27.48
_diffrn_measured_fraction_theta_max     0.998
_diffrn_measured_fraction_theta_full    0.998
_diffrn_reflns_limit_h_min             -19
_diffrn_reflns_limit_h_max              19
_diffrn_reflns_limit_k_min             -26
_diffrn_reflns_limit_k_max              26
_diffrn_reflns_limit_l_min             -26
_diffrn_reflns_limit_l_max              26
_diffrn_standards_number                0
_diffrn_standards_interval_count        .
_diffrn_standards_decay_%               ?

#==============================================================================
# REFINEMENT DATA

_refine_special_details
;
    Refinement was performed using all reflections. The weighted 
    R-factor (wR) and goodness of fit (S) are based on F^2^.
    R-factor (gt) are based on F. The threshold expression of
    F^2^ > 2.0 sigma(F^2^) is used only for calculating R-factor (gt).
;
_reflns_number_total                    7344
_reflns_number_gt                       5189
_reflns_threshold_expression            F^2^>2.0\s(F^2^)
_refine_ls_structure_factor_coef        Fsqd
_refine_ls_R_factor_gt                  0.4896
_refine_ls_wR_factor_ref                0.8488
_refine_ls_number_restraints            0
_refine_ls_hydrogen_treatment           mixed
_refine_ls_number_reflns                7344
_refine_ls_number_parameters            405
_refine_ls_goodness_of_fit_ref          4.973
_refine_ls_weighting_scheme             calc
_refine_ls_weighting_details
           'w = 1/[\s^2^(Fo^2^)+(0.2000P)^2^+0.0000P] where P=(Fo^2^+2Fc^2^)/3'
_atom_sites_solution_hydrogens          geom
_atom_sites_solution_primary            direct
_atom_sites_solution_secondary          difmap
_refine_ls_shift/su_max                 1.214
_refine_diff_density_max                12.160
_refine_diff_density_min               -1.650
_refine_ls_extinction_method            none
_refine_ls_extinction_coef              ?

loop_
_atom_type_symbol
_atom_type_description
_atom_type_scat_dispersion_real
_atom_type_scat_dispersion_imag
_atom_type_scat_source
  'O' 'O'  0.0106 0.0060 
;
International Tables for Crystallography
(1992, Vol. C, Tables 4.2.6.8 and 6.1.1.4)
;
  'N' 'N'  0.0061 0.0033 
;
International Tables for Crystallography
(1992, Vol. C, Tables 4.2.6.8 and 6.1.1.4)
;
  'C' 'C'  0.0033 0.0016 
;
International Tables for Crystallography
(1992, Vol. C, Tables 4.2.6.8 and 6.1.1.4)
;
  'H' 'H'  0.0000 0.0000 
;
International Tables for Crystallography
(1992, Vol. C, Table 6.1.1.4)
;

#==============================================================================
# ATOMIC COORDINATES AND THERMAL PARAMETERS

loop_
_atom_site_label
_atom_site_type_symbol
_atom_site_fract_x
_atom_site_fract_y
_atom_site_fract_z
_atom_site_U_iso_or_equiv
_atom_site_adp_type
_atom_site_occupancy
_atom_site_symmetry_multiplicity
_atom_site_calc_flag
_atom_site_refinement_flags
_atom_site_disorder_assembly
_atom_site_disorder_group
 O1 O 0.7168(7) 0.2125(5) 0.5486(6) 0.053(3) Uani 1.0 8 d . . .
 O2 O 0.6689(8) 0.3226(8) 0.6095(8) 0.074(5) Uani 1.0 8 d . . .
 O3 O 0.6755(12) 0.3103(9) 0.7105(7) 0.088(5) Uani 1.0 8 d . . .
 O4 O 0.614(3) 0.1042(14) 0.8001(12) 0.204(18) Uani 1.0 8 d . . .
 O5 O 0.615(3) 0.0210(16) 0.7574(17) 0.22(2) Uani 1.0 8 d . . .
 O6 O 0.6865(15) 0.0263(10) 0.5341(8) 0.112(7) Uani 1.0 8 d . . .
 O7 O 0.7703(10) 0.0970(7) 0.5080(6) 0.069(4) Uani 1.0 8 d . . .
 O8 O 0.8971(9) 0.1679(8) 0.6182(6) 0.072(4) Uani 1.0 8 d . . .
 O9 O 0.9067(15) 0.2964(5) 0.5828(6) 0.094(7) Uani 1.0 8 d . . .
 O10 O 0.9104(11) 0.3633(6) 0.6704(7) 0.083(5) Uani 1.0 8 d . . .
 O11 O 0.857(5) 0.3024(13) 0.8814(16) 0.30(4) Uani 1.0 8 d . . .
 O12 O 0.8398(14) 0.2044(6) 0.8994(8) 0.089(6) Uani 1.0 8 d . . .
 O13 O 0.840(3) 0.0339(16) 0.7476(17) 0.195(17) Uani 1.0 8 d . . .
 O14 O 0.9254(16) 0.0506(10) 0.6812(11) 0.124(7) Uani 1.0 8 d . . .
 N1 N 0.375(3) 0.419(3) 0.5232(15) 0.21(3) Uani 1.0 8 d . . .
 N2 N 0.5364(17) 0.3783(13) 0.4974(14) 0.131(11) Uani 1.0 8 d . . .
 N3 N 0.377(7) 0.2260(19) 0.604(2) 0.39(7) Uani 1.0 8 d . . .
 N4 N 0.5315(14) 0.2423(12) 0.5350(9) 0.099(8) Uani 1.0 8 d . . .
 N5 N 0.637(3) 0.078(3) 0.7585(13) 0.179(19) Uani 1.0 8 d . . .
 N6 N 0.7214(9) 0.0776(7) 0.5464(10) 0.070(5) Uani 1.0 8 d . . .
 N7 N 0.859(3) 0.2468(13) 0.8677(12) 0.122(9) Uani 1.0 8 d . . .
 N8 N 0.8933(16) 0.0665(15) 0.7276(11) 0.106(9) Uani 1.0 8 d . . .
 C1 C 0.6655(9) 0.2103(9) 0.6460(6) 0.057(5) Uani 1.0 8 d . . .
 C2 C 0.6480(18) 0.1848(11) 0.708(2) 0.123(13) Uani 1.0 8 d . . .
 C3 C 0.6530(19) 0.1119(11) 0.6960(14) 0.100(8) Uani 1.0 8 d . . .
 C4 C 0.6749(16) 0.0803(9) 0.6501(8) 0.072(6) Uani 1.0 8 d . . .
 C5 C 0.7017(18) 0.1145(7) 0.6021(10) 0.082(7) Uani 1.0 8 d . . .
 C6 C 0.7102(9) 0.1930(9) 0.6041(9) 0.063(6) Uani 1.0 8 d . . .
 C7 C 0.6770(17) 0.2805(11) 0.653(2) 0.110(12) Uani 1.0 8 d . . .
 C8 C 0.656(3) 0.3821(18) 0.7233(19) 0.134(13) Uani 1.0 8 d . . .
 C9 C 0.606(4) 0.374(3) 0.7863(19) 0.19(3) Uani 1.0 8 d . . .
 C10 C 0.8879(15) 0.2526(12) 0.6942(15) 0.112(12) Uani 1.0 8 d . . .
 C11 C 0.8971(13) 0.1824(10) 0.6685(10) 0.079(7) Uani 1.0 8 d . . .
 C12 C 0.897(2) 0.1500(12) 0.7328(10) 0.094(9) Uani 1.0 8 d . . .
 C13 C 0.8657(17) 0.1598(15) 0.795(3) 0.17(3) Uani 1.0 8 d . . .
 C14 C 0.860(3) 0.2336(18) 0.8010(17) 0.139(14) Uani 1.0 8 d . . .
 C15 C 0.8888(12) 0.2802(15) 0.7526(7) 0.102(10) Uani 1.0 8 d . . .
 C16 C 0.918(3) 0.3007(7) 0.6396(12) 0.150(17) Uani 1.0 8 d . . .
 C17 C 0.8919(17) 0.4112(14) 0.6238(13) 0.100(10) Uani 1.0 8 d . . .
 C18 C 0.994(3) 0.4543(18) 0.608(3) 0.23(3) Uani 1.0 8 d . . .
 C19 C 0.4060(13) 0.4436(12) 0.4669(12) 0.086(7) Uani 1.0 8 d . . .
 C20 C 0.4801(12) 0.4130(11) 0.4650(12) 0.084(7) Uani 1.0 8 d . . .
 C21 C 0.410(2) 0.1860(14) 0.549(3) 0.17(2) Uani 1.0 8 d . . .
 C22 C 0.492(3) 0.197(3) 0.519(3) 0.19(3) Uani 1.0 8 d . . .
 H1A H 0.4049 0.3904 0.5474 0.2490 Uiso 1.0 8 calc R . .
 H1B H 0.3262 0.4339 0.5330 0.2490 Uiso 1.0 8 calc R . .
 H2 H 0.6368 0.2067 0.7449 0.1477 Uiso 1.0 8 calc R . .
 H2A H 0.5100 0.3446 0.5125 0.1566 Uiso 1.0 8 calc R . .
 H2B H 0.5662 0.4004 0.5313 0.1566 Uiso 1.0 8 calc R . .
 H2C H 0.5739 0.3645 0.4719 0.1566 Uiso 1.0 8 calc R . .
 H3A H 0.395(6) 0.247(5) 0.577(5) 0.00(2) Uiso 1.0 8 d . . .
 H3B H 0.301(7) 0.208(5) 0.616(5) 0.00(2) Uiso 1.0 8 d . . .
 H4 H 0.6727 0.0355 0.6492 0.0869 Uiso 1.0 8 calc R . .
 H4A H 0.5457 0.2433 0.5789 0.1185 Uiso 1.0 8 calc R . .
 H4B H 0.4989 0.2767 0.5208 0.1185 Uiso 1.0 8 calc R . .
 H4C H 0.5810 0.2424 0.5177 0.1185 Uiso 1.0 8 calc R . .
 H8A H 0.6169 0.4014 0.6857 0.1608 Uiso 1.0 8 calc R . .
 H8B H 0.7096 0.4073 0.7342 0.1608 Uiso 1.0 8 calc R . .
 H9A H 0.6461 0.3553 0.8225 0.2320 Uiso 1.0 8 calc R . .
 H9B H 0.5548 0.3468 0.7745 0.2320 Uiso 1.0 8 calc R . .
 H9C H 0.5873 0.4157 0.7992 0.2320 Uiso 1.0 8 calc R . .
 H13 H 0.8522 0.1286 0.8237 0.2087 Uiso 1.0 8 calc R . .
 H15 H 0.9051 0.3227 0.7624 0.1219 Uiso 1.0 8 calc R . .
 H17A H 0.8523 0.4422 0.6386 0.1204 Uiso 1.0 8 calc R . .
 H17B H 0.8611 0.3925 0.5827 0.1204 Uiso 1.0 8 calc R . .
 H18A H 1.0340 0.4238 0.5934 0.2710 Uiso 1.0 8 calc R . .
 H18B H 1.0230 0.4750 0.6474 0.2710 Uiso 1.0 8 calc R . .
 H18C H 0.9774 0.4860 0.5736 0.2710 Uiso 1.0 8 calc R . .
 H19A H 0.3630 0.4355 0.4270 0.1036 Uiso 1.0 8 calc R . .
 H19B H 0.4165 0.4897 0.4709 0.1036 Uiso 1.0 8 calc R . .
 H20A H 0.4636 0.3877 0.4250 0.1002 Uiso 1.0 8 calc R . .
 H20B H 0.5167 0.4474 0.4526 0.1002 Uiso 1.0 8 calc R . .
 H21A H 0.3610 0.1856 0.5121 0.1997 Uiso 1.0 8 calc R . .
 H21B H 0.4154 0.1422 0.5658 0.1997 Uiso 1.0 8 calc R . .
 H22A H 0.5311 0.1601 0.5297 0.2285 Uiso 1.0 8 calc R . .
 H22B H 0.4740 0.1979 0.4713 0.2285 Uiso 1.0 8 calc R . .


loop_
_atom_site_aniso_label
_atom_site_aniso_U_11
_atom_site_aniso_U_22
_atom_site_aniso_U_33
_atom_site_aniso_U_12
_atom_site_aniso_U_13
_atom_site_aniso_U_23
 O1 0.048(6) 0.053(6) 0.060(7) 0.010(5) 0.020(5) 0.017(5)
 O2 0.050(7) 0.088(10) 0.090(10) -0.028(7) 0.026(7) -0.041(8)
 O3 0.095(11) 0.108(12) 0.056(8) -0.037(10) -0.004(8) 0.023(8)
 O4 0.39(5) 0.15(2) 0.082(14) -0.12(3) 0.06(2) 0.008(14)
 O5 0.29(5) 0.13(2) 0.18(3) -0.08(3) -0.10(3) 0.050(19)
 O6 0.173(19) 0.106(13) 0.062(9) -0.038(13) 0.037(10) 0.000(9)
 O7 0.089(9) 0.072(8) 0.050(7) -0.025(7) 0.022(6) -0.010(6)
 O8 0.069(8) 0.093(10) 0.051(8) 0.012(7) -0.001(6) 0.006(7)
 O9 0.22(2) 0.027(6) 0.027(6) -0.016(7) 0.003(8) -0.017(4)
 O10 0.131(13) 0.036(6) 0.069(8) 0.011(7) -0.016(8) 0.018(6)
 O11 0.63(11) 0.093(18) 0.13(3) 0.02(3) -0.00(4) -0.067(16)
 O12 0.170(17) 0.049(7) 0.069(9) -0.004(8) 0.076(10) 0.002(6)
 O13 0.21(3) 0.19(3) 0.22(3) 0.11(3) 0.13(3) 0.13(3)
 O14 0.162(19) 0.093(13) 0.106(14) -0.020(13) 0.000(13) 0.037(11)
 N1 0.18(3) 0.35(6) 0.11(2) 0.13(4) 0.07(2) 0.12(3)
 N2 0.133(19) 0.125(18) 0.15(2) -0.028(16) 0.074(18) -0.105(18)
 N3 0.82(17) 0.12(3) 0.14(3) -0.22(6) -0.18(6) 0.04(3)
 N4 0.085(13) 0.15(2) 0.067(11) -0.065(14) 0.028(9) 0.017(11)
 N5 0.16(3) 0.32(6) 0.064(14) -0.06(3) 0.043(15) -0.10(3)
 N6 0.043(7) 0.044(8) 0.123(14) 0.016(6) 0.013(8) -0.005(8)
 N7 0.20(3) 0.098(17) 0.080(14) -0.005(17) 0.055(16) -0.001(13)
 N8 0.093(14) 0.16(3) 0.060(11) 0.059(15) 0.006(10) -0.031(13)
 C1 0.046(7) 0.128(15) 0.010(5) 0.041(8) 0.040(5) 0.021(6)
 C2 0.093(16) 0.054(12) 0.25(4) 0.020(12) 0.10(3) 0.055(17)
 C3 0.131(19) 0.063(13) 0.116(19) -0.049(13) 0.054(16) 0.029(13)
 C4 0.130(17) 0.055(10) 0.027(7) -0.020(11) 0.002(9) 0.010(7)
 C5 0.15(2) 0.022(7) 0.079(13) -0.015(9) 0.037(13) -0.010(7)
 C6 0.031(7) 0.088(12) 0.072(11) 0.034(7) 0.016(7) 0.064(10)
 C7 0.082(15) 0.060(12) 0.21(4) 0.056(12) 0.10(2) 0.046(18)
 C8 0.103(19) 0.13(3) 0.16(3) -0.002(18) -0.006(18) -0.09(3)
 C9 0.30(6) 0.20(4) 0.12(3) -0.07(4) 0.14(4) -0.09(3)
 C10 0.069(12) 0.084(14) 0.16(3) -0.033(11) -0.034(13) 0.108(17)
 C11 0.070(11) 0.079(12) 0.073(12) 0.061(10) -0.029(9) -0.052(10)
 C12 0.17(3) 0.080(14) 0.042(10) -0.015(14) 0.051(13) 0.009(9)
 C13 0.066(15) 0.089(19) 0.33(6) -0.019(13) -0.05(3) -0.11(3)
 C14 0.21(4) 0.12(3) 0.11(3) 0.01(3) 0.07(3) 0.07(2)
 C15 0.054(10) 0.24(3) 0.003(5) 0.005(13) -0.016(6) -0.043(10)
 C16 0.28(4) 0.009(6) 0.097(16) -0.044(12) -0.13(2) 0.037(8)
 C17 0.085(15) 0.12(2) 0.102(18) -0.039(14) 0.028(14) -0.073(17)
 C18 0.21(4) 0.15(3) 0.26(5) 0.16(3) -0.13(4) -0.13(4)
 C19 0.058(11) 0.104(16) 0.097(16) 0.033(11) 0.015(10) -0.017(13)
 C20 0.042(9) 0.074(13) 0.117(17) 0.002(9) -0.035(10) 0.026(12)
 C21 0.098(19) 0.105(19) 0.34(6) -0.082(17) 0.16(3) -0.12(3)
 C22 0.09(2) 0.22(5) 0.29(6) 0.12(3) 0.12(3) 0.15(5)

#==============================================================================
_computing_data_collection              PROCESS-AUTO
_computing_cell_refinement              PROCESS-AUTO
_computing_data_reduction               PROCESS-AUTO
_computing_structure_solution          'SIR92 (Altomare, et al., 1994)'
_computing_structure_refinement        'SHELXL97 (Sheldrick, 2008)'
_computing_publication_material        'CrystalStructure 4.0 (Rigaku, 2010)'
_computing_molecular_graphics          'CrystalStructure 4.0'

#==============================================================================
# MOLECULAR GEOMETRY

_geom_special_details
;
    ENTER SPECIAL DETAILS OF THE MOLECULAR GEOMETRY
;

loop_
_geom_bond_atom_site_label_1
_geom_bond_atom_site_label_2
_geom_bond_distance
_geom_bond_publ_flag
_geom_bond_site_symmetry_1
_geom_bond_site_symmetry_2
O1 C6 1.23(3) yes . .
O2 C7 1.24(4) yes . .
O3 C7 1.34(4) yes . .
O3 C8 1.55(5) yes . .
O4 N5 1.12(5) yes . .
O5 N5 1.22(6) yes . .
O6 N6 1.20(3) yes . .
O7 N6 1.25(3) yes . .
O8 C11 1.08(3) yes . .
O9 C16 1.15(3) yes . .
O10 C16 1.46(2) yes . .
O10 C17 1.37(3) yes . .
O11 N7 1.19(4) yes . .
O12 N7 1.16(3) yes . .
O13 N8 1.19(5) yes . .
O14 N8 1.19(4) yes . .
N1 C19 1.42(5) yes . .
N2 C20 1.22(4) yes . .
N3 C21 1.56(8) yes . .
N4 C22 1.14(5) yes . .
N5 C3 1.53(5) yes . .
N6 C5 1.45(3) yes . .
N7 C14 1.40(5) yes . .
N8 C12 1.74(4) yes . .
C1 C2 1.44(4) yes . .
C1 C6 1.24(3) yes . .
C1 C7 1.47(3) yes . .
C2 C3 1.54(4) yes . .
C3 C4 1.24(4) yes . .
C4 C5 1.34(3) yes . .
C5 C6 1.63(3) yes . .
C8 C9 1.62(7) yes . .
C10 C11 1.57(4) yes . .
C10 C15 1.33(4) yes . .
C10 C16 1.63(4) yes . .
C11 C12 1.48(3) yes . .
C12 C13 1.45(6) yes . .
C13 C14 1.54(5) yes . .
C14 C15 1.51(5) yes . .
C17 C18 1.88(5) yes . .
C19 C20 1.30(3) yes . .
C21 C22 1.51(6) yes . .
N1 H1A 0.860 no . .
N1 H1B 0.860 no . .
N2 H2A 0.890 no . .
N2 H2B 0.890 no . .
N2 H2C 0.890 no . .
N3 H3A 0.80(12) no . .
N3 H3B 1.28(14) no . .
N4 H4A 0.890 no . .
N4 H4B 0.890 no . .
N4 H4C 0.890 no . .
C2 H2 0.930 no . .
C4 H4 0.930 no . .
C8 H8A 0.970 no . .
C8 H8B 0.970 no . .
C9 H9A 0.960 no . .
C9 H9B 0.960 no . .
C9 H9C 0.960 no . .
C13 H13 0.930 no . .
C15 H15 0.930 no . .
C17 H17A 0.970 no . .
C17 H17B 0.970 no . .
C18 H18A 0.960 no . .
C18 H18B 0.960 no . .
C18 H18C 0.960 no . .
C19 H19A 0.970 no . .
C19 H19B 0.970 no . .
C20 H20A 0.970 no . .
C20 H20B 0.970 no . .
C21 H3A 1.43(11) no . .
C21 H21A 0.970 no . .
C21 H21B 0.970 no . .
C22 H22A 0.970 no . .
C22 H22B 0.970 no . .

loop_
_geom_angle_atom_site_label_1
_geom_angle_atom_site_label_2
_geom_angle_atom_site_label_3
_geom_angle
_geom_angle_publ_flag
_geom_angle_site_symmetry_1
_geom_angle_site_symmetry_2
_geom_angle_site_symmetry_3
C7 O3 C8 129(3) yes . . .
C16 O10 C17 111.4(17) yes . . .
O4 N5 O5 112(4) yes . . .
O4 N5 C3 122(5) yes . . .
O5 N5 C3 121(3) yes . . .
O6 N6 O7 116.6(19) yes . . .
O6 N6 C5 119.2(19) yes . . .
O7 N6 C5 124.1(15) yes . . .
O11 N7 O12 125(4) yes . . .
O11 N7 C14 115(3) yes . . .
O12 N7 C14 117(3) yes . . .
O13 N8 O14 122(3) yes . . .
O13 N8 C12 124(3) yes . . .
O14 N8 C12 108(3) yes . . .
C2 C1 C6 135.6(19) yes . . .
C2 C1 C7 108(2) yes . . .
C6 C1 C7 106(2) yes . . .
C1 C2 C3 102(3) yes . . .
N5 C3 C2 108(3) yes . . .
N5 C3 C4 120(3) yes . . .
C2 C3 C4 132(3) yes . . .
C3 C4 C5 116(2) yes . . .
N6 C5 C4 115.8(15) yes . . .
N6 C5 C6 121.3(17) yes . . .
C4 C5 C6 122.9(18) yes . . .
O1 C6 C1 133.9(17) yes . . .
O1 C6 C5 108.8(15) yes . . .
C1 C6 C5 104.7(17) yes . . .
O2 C7 O3 107(2) yes . . .
O2 C7 C1 129(3) yes . . .
O3 C7 C1 122(3) yes . . .
O3 C8 C9 100(3) yes . . .
C11 C10 C15 136(3) yes . . .
C11 C10 C16 107(2) yes . . .
C15 C10 C16 114(2) yes . . .
O8 C11 C10 127(2) yes . . .
O8 C11 C12 137(2) yes . . .
C10 C11 C12 96.2(19) yes . . .
N8 C12 C11 113.7(17) yes . . .
N8 C12 C13 101(2) yes . . .
C11 C12 C13 141(3) yes . . .
C12 C13 C14 104(3) yes . . .
N7 C14 C13 107(4) yes . . .
N7 C14 C15 125(3) yes . . .
C13 C14 C15 123(4) yes . . .
C10 C15 C14 111(3) yes . . .
O9 C16 O10 119.9(15) yes . . .
O9 C16 C10 130(2) yes . . .
O10 C16 C10 101(2) yes . . .
O10 C17 C18 113(2) yes . . .
N1 C19 C20 106(3) yes . . .
N2 C20 C19 143(3) yes . . .
N3 C21 C22 128(4) yes . . .
N4 C22 C21 116(4) yes . . .
C19 N1 H1A 119.998 no . . .
C19 N1 H1B 120.003 no . . .
H1A N1 H1B 120.000 no . . .
C20 N2 H2A 109.458 no . . .
C20 N2 H2B 109.479 no . . .
C20 N2 H2C 109.476 no . . .
H2A N2 H2B 109.465 no . . .
H2A N2 H2C 109.472 no . . .
H2B N2 H2C 109.477 no . . .
C21 N3 H3A 66(9) no . . .
C21 N3 H3B 114(6) no . . .
H3A N3 H3B 138(11) no . . .
C22 N4 H4A 109.473 no . . .
C22 N4 H4B 109.469 no . . .
C22 N4 H4C 109.470 no . . .
H4A N4 H4B 109.477 no . . .
H4A N4 H4C 109.472 no . . .
H4B N4 H4C 109.468 no . . .
C1 C2 H2 129.212 no . . .
C3 C2 H2 129.216 no . . .
C3 C4 H4 121.981 no . . .
C5 C4 H4 121.977 no . . .
O3 C8 H8A 111.790 no . . .
O3 C8 H8B 111.796 no . . .
C9 C8 H8A 111.796 no . . .
C9 C8 H8B 111.800 no . . .
H8A C8 H8B 109.528 no . . .
C8 C9 H9A 109.470 no . . .
C8 C9 H9B 109.476 no . . .
C8 C9 H9C 109.469 no . . .
H9A C9 H9B 109.468 no . . .
H9A C9 H9C 109.476 no . . .
H9B C9 H9C 109.468 no . . .
C12 C13 H13 127.819 no . . .
C14 C13 H13 127.819 no . . .
C10 C15 H15 124.327 no . . .
C14 C15 H15 124.314 no . . .
O10 C17 H17A 108.952 no . . .
O10 C17 H17B 108.953 no . . .
C18 C17 H17A 108.961 no . . .
C18 C17 H17B 108.956 no . . .
H17A C17 H17B 107.768 no . . .
C17 C18 H18A 109.466 no . . .
C17 C18 H18B 109.471 no . . .
C17 C18 H18C 109.465 no . . .
H18A C18 H18B 109.481 no . . .
H18A C18 H18C 109.467 no . . .
H18B C18 H18C 109.477 no . . .
N1 C19 H19A 110.605 no . . .
N1 C19 H19B 110.611 no . . .
C20 C19 H19A 110.601 no . . .
C20 C19 H19B 110.620 no . . .
H19A C19 H19B 108.741 no . . .
N2 C20 H20A 101.143 no . . .
N2 C20 H20B 101.132 no . . .
C19 C20 H20A 101.147 no . . .
C19 C20 H20B 101.131 no . . .
H20A C20 H20B 104.497 no . . .
N3 C21 H3A 31(5) no . . .
N3 C21 H21A 105.195 no . . .
N3 C21 H21B 105.204 no . . .
C22 C21 H3A 104(5) no . . .
C22 C21 H21A 105.203 no . . .
C22 C21 H21B 105.194 no . . .
H3A C21 H21A 99.627 no . . .
H3A C21 H21B 134.422 no . . .
H21A C21 H21B 105.941 no . . .
N4 C22 H22A 108.208 no . . .
N4 C22 H22B 108.203 no . . .
C21 C22 H22A 108.206 no . . .
C21 C22 H22B 108.200 no . . .
H22A C22 H22B 107.363 no . . .
N3 H3A C21 84(9) no . . .

loop_
_geom_torsion_atom_site_label_1
_geom_torsion_atom_site_label_2
_geom_torsion_atom_site_label_3
_geom_torsion_atom_site_label_4
_geom_torsion
_geom_torsion_publ_flag
_geom_torsion_site_symmetry_1
_geom_torsion_site_symmetry_2
_geom_torsion_site_symmetry_3
_geom_torsion_site_symmetry_4
C7 O3 C8 C9 146(3) no . . . .
C8 O3 C7 O2 7(4) no . . . .
C8 O3 C7 C1 -158(3) no . . . .
C16 O10 C17 C18 -94(3) no . . . .
C17 O10 C16 O9 -2(4) no . . . .
C17 O10 C16 C10 -151.6(18) no . . . .
O4 N5 C3 C2 9(5) no . . . .
O4 N5 C3 C4 -177(4) no . . . .
O5 N5 C3 C2 162(4) no . . . .
O5 N5 C3 C4 -25(5) no . . . .
O6 N6 C5 C4 25(3) no . . . .
O6 N6 C5 C6 -153.8(18) no . . . .
O7 N6 C5 C4 -158.1(16) no . . . .
O7 N6 C5 C6 23(3) no . . . .
O11 N7 C14 C13 178(5) no . . . .
O11 N7 C14 C15 22(7) no . . . .
O12 N7 C14 C13 -19(5) no . . . .
O12 N7 C14 C15 -176(3) no . . . .
O13 N8 C12 C11 -127(3) no . . . .
O13 N8 C12 C13 33(3) no . . . .
O14 N8 C12 C11 26(3) no . . . .
O14 N8 C12 C13 -173.7(19) no . . . .
C2 C1 C6 O1 171(2) no . . . .
C2 C1 C6 C5 36(3) no . . . .
C6 C1 C2 C3 -32(3) no . . . .
C2 C1 C7 O2 -158(3) no . . . .
C2 C1 C7 O3 4(3) no . . . .
C7 C1 C2 C3 -171.2(15) no . . . .
C6 C1 C7 O2 50(3) no . . . .
C6 C1 C7 O3 -148.3(18) no . . . .
C7 C1 C6 O1 -49(3) no . . . .
C7 C1 C6 C5 175.8(14) no . . . .
C1 C2 C3 N5 179.2(16) no . . . .
C1 C2 C3 C4 7(4) no . . . .
N5 C3 C4 C5 -169(2) no . . . .
C2 C3 C4 C5 2(4) no . . . .
C3 C4 C5 N6 -176(2) no . . . .
C3 C4 C5 C6 3(4) no . . . .
N6 C5 C6 O1 13(3) no . . . .
N6 C5 C6 C1 161.1(17) no . . . .
C4 C5 C6 O1 -165(2) no . . . .
C4 C5 C6 C1 -18(3) no . . . .
C11 C10 C15 C14 -26(4) no . . . .
C15 C10 C11 O8 -178(3) no . . . .
C15 C10 C11 C12 7(3) no . . . .
C11 C10 C16 O9 37(4) no . . . .
C11 C10 C16 O10 -177.7(17) no . . . .
C16 C10 C11 O8 -23(3) no . . . .
C16 C10 C11 C12 162.1(17) no . . . .
C15 C10 C16 O9 -161(3) no . . . .
C15 C10 C16 O10 -16(3) no . . . .
C16 C10 C15 C14 179.9(18) no . . . .
O8 C11 C12 N8 -1(4) no . . . .
O8 C11 C12 C13 -150(3) no . . . .
C10 C11 C12 N8 173.1(18) no . . . .
C10 C11 C12 C13 25(4) no . . . .
N8 C12 C13 C14 -176.0(16) no . . . .
C11 C12 C13 C14 -26(5) no . . . .
C12 C13 C14 N7 -161(3) no . . . .
C12 C13 C14 C15 -4(4) no . . . .
N7 C14 C15 C10 176(3) no . . . .
C13 C14 C15 C10 23(4) no . . . .
N1 C19 C20 N2 -13(5) no . . . .
N3 C21 C22 N4 -6(7) no . . . .

loop_
_geom_contact_atom_site_label_1
_geom_contact_atom_site_label_2
_geom_contact_distance
_geom_contact_publ_flag
_geom_contact_site_symmetry_1
_geom_contact_site_symmetry_2
O1 O2 2.768(19) no . .
O1 O7 2.711(18) no . .
O1 N6 2.800(19) no . .
O1 C4 3.57(3) no . .
O1 C7 2.73(4) no . .
O2 C2 3.55(4) no . .
O2 C6 2.77(3) no . .
O2 C8 2.68(5) no . .
O3 C2 2.64(3) no . .
O3 C6 3.38(3) no . .
O4 C2 2.65(5) no . .
O4 C4 3.41(4) no . .
O5 C4 2.81(5) no . .
O6 C4 2.67(3) no . .
O7 C4 3.51(3) no . .
O7 C6 3.06(3) no . .
O8 O9 2.775(19) no . .
O8 O14 2.75(3) no . .
O8 N8 3.09(3) no . .
O8 C16 2.80(2) no . .
O9 C11 2.97(3) no . .
O9 C15 3.563(19) no . .
O9 C17 2.55(3) no . .
O9 C18 3.54(4) no . .
O10 C15 2.48(3) no . .
O11 C13 3.47(5) no . .
O11 C15 2.81(5) no . .
O12 C13 2.44(6) no . .
O12 C15 3.60(3) no . .
O13 C13 2.79(5) no . .
O14 C11 2.77(3) no . .
O14 C13 3.49(5) no . .
N1 N2 2.75(5) no . .
N3 N4 2.99(10) no . .
N6 C3 3.49(4) no . .
N7 C12 3.55(4) no . .
C1 C4 2.70(3) no . .
C2 C5 2.85(5) no . .
C3 C6 2.78(4) no . .
C10 C13 2.89(6) no . .
C10 C17 3.60(4) no . .
C11 C14 3.07(5) no . .
C12 C15 2.74(4) no . .
C16 C18 3.49(5) no . .
O1 O1 2.857(17) no . 7_656
O1 O8 3.015(16) no . .
O1 O9 3.35(3) no . .
O1 O9 3.011(17) no . 7_656
O1 N4 2.86(3) no . .
O1 C11 3.41(2) no . .
O1 C22 3.40(4) no . .
O2 O7 3.21(2) no . 7_656
O2 N2 3.01(3) no . .
O2 N4 2.90(3) no . .
O3 C10 3.53(3) no . .
O3 C14 3.47(4) no . .
O3 C15 3.28(3) no . .
O4 N3 3.19(5) no . 2_656
O5 O5 3.49(6) no . 2_656
O5 O13 3.49(6) no . .
O5 C17 3.36(5) no . 6_646
O5 C18 3.58(6) no . 5_445
O6 C17 3.50(3) no . 7_656
O7 O2 3.21(2) no . 7_656
O7 O8 3.078(18) no . .
O7 N2 3.02(3) no . 7_656
O7 C17 3.33(3) no . 7_656
O8 O1 3.015(16) no . .
O8 O7 3.078(18) no . .
O8 N2 2.91(4) no . 7_656
O8 N6 3.39(2) no . .
O8 C5 3.15(3) no . .
O8 C6 2.868(19) no . .
O8 C20 3.23(3) no . 7_656
O9 O1 3.35(3) no . .
O9 O1 3.011(17) no . 7_656
O9 O11 3.55(8) no . 2_756
O9 N4 2.86(3) no . 7_656
O9 C22 2.82(6) no . 7_656
O11 O9 3.55(8) no . 2_756
O11 C16 3.53(9) no . 2_756
O11 C21 3.41(6) no . 8_555
O11 C22 3.19(7) no . 8_555
O12 N1 3.59(5) no . 8_555
O12 N3 3.33(11) no . 2_656
O12 C19 3.45(3) no . 8_555
O12 C20 3.36(3) no . 8_555
O13 O5 3.49(6) no . .
O13 N5 3.28(6) no . .
O13 C3 3.29(5) no . .
O13 C4 3.09(4) no . .
O13 C8 3.20(5) no . 6_646
O13 C9 3.52(6) no . 6_646
O14 O14 3.30(3) no . 2_756
O14 N8 3.07(3) no . 2_756
N1 O12 3.59(5) no . 8_454
N2 O2 3.01(3) no . .
N2 O7 3.02(3) no . 7_656
N2 O8 2.91(4) no . 7_656
N2 N4 2.93(4) no . .
N3 O4 3.19(5) no . 2_656
N3 O12 3.33(11) no . 2_656
N4 O1 2.86(3) no . .
N4 O2 2.90(3) no . .
N4 O9 2.86(3) no . 7_656
N4 N2 2.93(4) no . .
N4 C1 2.86(3) no . .
N4 C6 3.02(3) no . .
N4 C7 3.09(4) no . .
N5 O13 3.28(6) no . .
N6 O8 3.39(2) no . .
N7 C22 3.59(6) no . 8_555
N8 O14 3.07(3) no . 2_756
N8 N8 3.23(4) no . 2_756
N8 C4 3.45(3) no . .
C1 N4 2.86(3) no . .
C1 C10 3.48(3) no . .
C1 C11 3.54(3) no . .
C1 C22 3.38(5) no . .
C2 C13 3.52(4) no . .
C3 O13 3.29(5) no . .
C4 O13 3.09(4) no . .
C4 N8 3.45(3) no . .
C5 O8 3.15(3) no . .
C5 C11 3.36(3) no . .
C6 O8 2.868(19) no . .
C6 N4 3.02(3) no . .
C6 C10 3.25(3) no . .
C6 C11 2.93(3) no . .
C6 C22 3.48(4) no . .
C7 N4 3.09(4) no . .
C7 C10 3.24(4) no . .
C7 C15 3.51(3) no . .
C8 O13 3.20(5) no . 6_656
C9 O13 3.52(6) no . 6_656
C9 C9 3.31(8) no . 2_656
C10 O3 3.53(3) no . .
C10 C1 3.48(3) no . .
C10 C6 3.25(3) no . .
C10 C7 3.24(4) no . .
C10 C15 3.44(3) no . 2_756
C11 O1 3.41(2) no . .
C11 C1 3.54(3) no . .
C11 C5 3.36(3) no . .
C11 C6 2.93(3) no . .
C11 C12 3.50(4) no . 2_756
C12 C11 3.50(4) no . 2_756
C12 C12 3.11(5) no . 2_756
C13 C2 3.52(4) no . .
C14 O3 3.47(4) no . .
C15 O3 3.28(3) no . .
C15 C7 3.51(3) no . .
C15 C10 3.44(3) no . 2_756
C15 C15 3.42(3) no . 2_756
C15 C16 3.38(4) no . 2_756
C16 O11 3.53(9) no . 2_756
C16 C15 3.38(4) no . 2_756
C17 O5 3.36(5) no . 6_656
C17 O6 3.50(3) no . 7_656
C17 O7 3.33(3) no . 7_656
C18 O5 3.58(6) no . 5_555
C19 O12 3.45(3) no . 8_454
C20 O8 3.23(3) no . 7_656
C20 O12 3.36(3) no . 8_454
C21 O11 3.41(6) no . 8_454
C22 O1 3.40(4) no . .
C22 O9 2.82(6) no . 7_656
C22 O11 3.19(7) no . 8_454
C22 N7 3.59(6) no . 8_454
C22 C1 3.38(5) no . .
C22 C6 3.48(4) no . .
O2 H8A 2.4903 no . .
O2 H8B 3.0775 no . .
O3 H2 2.3712 no . .
O3 H9A 2.5953 no . .
O3 H9B 2.5632 no . .
O3 H9C 3.2870 no . .
O4 H2 2.4640 no . .
O5 H4 2.5493 no . .
O6 H4 2.4190 no . .
O9 H17A 3.3936 no . .
O9 H17B 2.1145 no . .
O9 H18A 3.2669 no . .
O10 H15 2.0845 no . .
O10 H18A 2.9524 no . .
O10 H18B 2.9761 no . .
O10 H18C 3.4953 no . .
O11 H15 2.7069 no . .
O12 H13 2.2439 no . .
O13 H13 2.4983 no . .
N1 H2A 2.6249 no . .
N1 H2B 2.9252 no . .
N1 H2C 3.5786 no . .
N1 H20A 2.7047 no . .
N1 H20B 2.8732 no . .
N2 H1A 2.4295 no . .
N2 H19A 3.0276 no . .
N2 H19B 2.9405 no . .
N3 H4A 2.7488 no . .
N3 H4B 2.9434 no . .
N3 H22A 3.3260 no . .
N3 H22B 3.3812 no . .
N4 H3A 2.40(10) no . .
N4 H21A 2.8223 no . .
N4 H21B 2.8760 no . .
N5 H2 2.6943 no . .
N5 H4 2.5589 no . .
N6 H4 2.5181 no . .
N7 H13 2.6090 no . .
N7 H15 2.8629 no . .
N8 H13 2.5299 no . .
C2 H4 3.3684 no . .
C4 H2 3.3784 no . .
C6 H2 3.2959 no . .
C6 H4 3.4734 no . .
C7 H2 2.5891 no . .
C7 H8A 2.7954 no . .
C7 H8B 3.1087 no . .
C11 H13 3.5595 no . .
C11 H15 3.4839 no . .
C13 H15 3.5179 no . .
C15 H13 3.5547 no . .
C16 H15 2.6082 no . .
C16 H17A 3.1066 no . .
C16 H17B 2.3243 no . .
C16 H18A 3.3395 no . .
C17 H15 3.3647 no . .
C19 H2A 2.6650 no . .
C19 H2B 2.7198 no . .
C19 H2C 3.0333 no . .
C20 H1A 2.2588 no . .
C20 H1B 2.9742 no . .
C21 H4A 2.3737 no . .
C21 H4B 2.4514 no . .
C21 H4C 3.0347 no . .
H1A H2A 2.1017 no . .
H1A H2B 2.5548 no . .
H1A H2C 3.2877 no . .
H1A H19A 2.6160 no . .
H1A H19B 2.6159 no . .
H1A H20A 2.8184 no . .
H1A H20B 3.0508 no . .
H1B H2A 3.4543 no . .
H1B H19A 2.3456 no . .
H1B H19B 2.3456 no . .
H1B H20A 3.4528 no . .
H2 H9A 3.4622 no . .
H2 H9B 3.2661 no . .
H2A H19A 3.2083 no . .
H2A H19B 3.3772 no . .
H2A H20A 2.0204 no . .
H2A H20B 2.4749 no . .
H2B H19A 3.5218 no . .
H2B H19B 3.0321 no . .
H2B H20A 2.4658 no . .
H2B H20B 1.9242 no . .
H2C H19A 3.5158 no . .
H2C H19B 3.5386 no . .
H2C H20A 1.8504 no . .
H2C H20B 1.9386 no . .
H3A H4A 2.2938 no . .
H3A H4B 2.2086 no . .
H3A H4C 3.2848 no . .
H3A H22A 3.0414 no . .
H3A H22B 2.8568 no . .
H3B H21A 2.5113 no . .
H3B H21B 2.5731 no . .
H4A H21A 3.1483 no . .
H4A H21B 2.8735 no . .
H4A H22A 1.9938 no . .
H4A H22B 2.4721 no . .
H4B H21A 2.8137 no . .
H4B H21B 3.2716 no . .
H4B H22A 2.4701 no . .
H4B H22B 1.9273 no . .
H4C H21A 3.5457 no . .
H4C H21B 3.5497 no . .
H4C H22A 1.9047 no . .
H4C H22B 1.9692 no . .
H8A H9A 2.9256 no . .
H8A H9B 2.4745 no . .
H8A H9C 2.4707 no . .
H8B H9A 2.4551 no . .
H8B H9B 2.9251 no . .
H8B H9C 2.4908 no . .
H15 H17A 3.5420 no . .
H17A H18A 3.1070 no . .
H17A H18B 2.6730 no . .
H17A H18C 2.6795 no . .
H17B H18A 2.6923 no . .
H17B H18B 3.1065 no . .
H17B H18C 2.6607 no . .
H19A H20A 1.8373 no . .
H19A H20B 2.3286 no . .
H19B H20A 2.4761 no . .
H19B H20B 1.8613 no . .
H21A H22A 2.6152 no . .
H21A H22B 2.0664 no . .
H21B H22A 2.0695 no . .
H21B H22B 2.5558 no . .
O1 H4A 2.8673 no . .
O1 H4B 3.5384 no . .
O1 H4C 2.1520 no . .
O1 H17B 3.5070 no . 7_656
O1 H22A 3.0006 no . .
O2 H2A 2.8897 no . .
O2 H2B 2.5984 no . .
O2 H2C 3.0645 no . .
O2 H4A 2.4960 no . .
O2 H4B 3.0489 no . .
O2 H4C 2.6898 no . .
O2 H17B 3.4085 no . .
O3 H4A 3.3561 no . .
O3 H15 3.4909 no . .
O4 H3B 2.91(10) no . 2_656
O4 H17A 3.5940 no . 6_646
O4 H21B 2.9776 no . 2_656
O5 H8B 3.5481 no . 6_646
O5 H17A 2.6645 no . 6_646
O5 H18B 2.6231 no . 5_445
O5 H18B 3.2703 no . 6_646
O6 H1B 2.8735 no . 5_545
O6 H17A 3.5522 no . 7_656
O6 H17B 2.9170 no . 7_656
O6 H18A 3.5297 no . 5_445
O6 H18C 3.5363 no . 5_445
O6 H18C 3.0435 no . 7_656
O7 H1B 3.5080 no . 5_545
O7 H2B 2.7617 no . 7_656
O7 H2C 2.4756 no . 7_656
O7 H17A 3.3513 no . 7_656
O7 H17B 2.4939 no . 7_656
O7 H19B 3.3392 no . 5_545
O7 H20B 3.3420 no . 7_656
O8 H2A 3.2638 no . 7_656
O8 H2B 3.5179 no . 7_656
O8 H2C 2.0893 no . 7_656
O8 H4C 3.4223 no . 7_656
O8 H20A 2.7064 no . 7_656
O8 H20B 3.2028 no . 7_656
O9 H2C 3.5523 no . 7_656
O9 H4B 3.1630 no . 7_656
O9 H4C 2.2552 no . 7_656
O9 H22A 2.8022 no . 7_656
O9 H22B 2.3017 no . 7_656
O10 H15 3.0300 no . 2_756
O11 H3B 3.12(12) no . 2_656
O11 H9A 3.4214 no . .
O11 H18A 3.0121 no . 2_756
O11 H21A 2.6868 no . 8_555
O11 H22B 2.3279 no . 8_555
O12 H2A 3.3240 no . 8_555
O12 H3B 2.12(10) no . 2_656
O12 H4B 3.1823 no . 8_555
O12 H19A 2.9665 no . 8_555
O12 H20A 2.6756 no . 8_555
O12 H21A 3.2258 no . 8_555
O12 H22B 3.0705 no . 8_555
O13 H4 2.9650 no . .
O13 H8A 3.0892 no . 6_646
O13 H8B 2.7781 no . 6_646
O13 H9C 2.9249 no . 6_646
O14 H9C 2.8403 no . 6_646
O14 H20A 3.2558 no . 7_656
O14 H20B 3.0350 no . 7_656
N1 H4B 3.5229 no . .
N1 H9A 3.5076 no . 2_656
N1 H9C 3.5926 no . 2_656
N1 H20B 3.2137 no . 3_666
N2 H4A 3.2531 no . .
N2 H4B 2.2588 no . .
N2 H4C 2.9139 no . .
N2 H19B 2.8790 no . 3_666
N3 H2 3.1749 no . 2_656
N3 H9A 3.1288 no . 2_656
N3 H9B 3.5627 no . 2_656
N4 H2A 2.1855 no . .
N4 H2B 3.3284 no . .
N4 H2C 2.9728 no . .
N5 H13 3.4894 no . .
N5 H17A 3.5013 no . 6_646
N5 H18B 3.3706 no . 5_445
N6 H1B 3.4214 no . 5_545
N6 H2C 3.4342 no . 7_656
N6 H17B 2.7960 no . 7_656
N6 H22A 3.3396 no . .
N7 H3B 2.66(11) no . 2_656
N7 H4B 3.5056 no . 8_555
N7 H20A 3.3234 no . 8_555
N7 H21A 3.2775 no . 8_555
N7 H22B 2.7562 no . 8_555
N8 H4 3.5268 no . .
N8 H9C 3.2005 no . 6_646
C1 H4A 2.1958 no . .
C1 H4B 3.5585 no . .
C1 H4C 2.8006 no . .
C1 H22A 3.0432 no . .
C2 H3B 3.60(11) no . 2_656
C2 H4A 3.0739 no . .
C3 H18B 3.5076 no . 5_445
C4 H18B 3.1809 no . 5_445
C4 H22A 3.4275 no . .
C5 H4A 3.5572 no . .
C5 H4C 3.5086 no . .
C5 H22A 2.9197 no . .
C6 H4A 2.6863 no . .
C6 H4C 2.6176 no . .
C6 H22A 2.9682 no . .
C7 H4A 2.4186 no . .
C7 H4B 3.4862 no . .
C7 H4C 3.0078 no . .
C8 H9B 3.3074 no . 2_656
C9 H1A 3.4660 no . 2_656
C9 H8A 3.5987 no . 2_656
C9 H9B 2.6118 no . 2_656
C9 H9C 3.2700 no . 2_656
C10 H15 3.4528 no . 2_756
C11 H2C 3.1498 no . 7_656
C11 H20A 3.4350 no . 7_656
C13 H2 3.6000 no . .
C13 H3B 3.54(11) no . 2_656
C13 H19A 3.3693 no . 8_555
C13 H20A 2.9941 no . 8_555
C14 H2 3.4453 no . .
C14 H3B 3.28(12) no . 2_656
C15 H15 3.3404 no . 2_756
C16 H4C 3.3546 no . 7_656
C16 H15 3.0998 no . 2_756
C16 H22B 3.0390 no . 7_656
C18 H4 3.1938 no . 5_555
C19 H2B 3.2633 no . 3_666
C19 H13 3.2720 no . 8_454
C19 H19B 3.1104 no . 3_666
C19 H20B 2.9238 no . 3_666
C20 H4B 3.0462 no . .
C20 H13 3.3113 no . 8_454
C20 H19B 2.7520 no . 3_666
C20 H20B 3.3517 no . 3_666
C22 H2A 3.0842 no . .
C22 H18A 3.3801 no . 7_656
H1A C9 3.4660 no . 2_656
H1A H3A 3.0433 no . .
H1A H4B 2.8674 no . .
H1A H9A 3.0046 no . 2_656
H1A H9C 3.1754 no . 2_656
H1A H20B 3.5727 no . 3_666
H1B O6 2.8735 no . 5_455
H1B O7 3.5080 no . 5_455
H1B N6 3.4214 no . 5_455
H1B H9A 3.3476 no . 2_656
H1B H9C 3.4850 no . 2_656
H1B H20B 3.4162 no . 3_666
H2 N3 3.1749 no . 2_656
H2 C13 3.6000 no . .
H2 C14 3.4453 no . .
H2 H3B 2.8482 no . 2_656
H2 H4A 3.5277 no . .
H2A O2 2.8897 no . .
H2A O8 3.2638 no . 7_656
H2A O12 3.3240 no . 8_454
H2A N4 2.1855 no . .
H2A C22 3.0842 no . .
H2A H3A 3.1230 no . .
H2A H4A 2.5119 no . .
H2A H4B 1.4332 no . .
H2A H4C 2.3761 no . .
H2A H22B 3.1817 no . .
H2B O2 2.5984 no . .
H2B O7 2.7617 no . 7_656
H2B O8 3.5179 no . 7_656
H2B N4 3.3284 no . .
H2B C19 3.2633 no . 3_666
H2B H4A 3.4346 no . .
H2B H4B 2.7609 no . .
H2B H4C 3.3038 no . .
H2B H8A 3.1283 no . .
H2B H19B 2.2977 no . 3_666
H2B H20B 3.4405 no . 3_666
H2C O2 3.0645 no . .
H2C O7 2.4756 no . 7_656
H2C O8 2.0893 no . 7_656
H2C O9 3.5523 no . 7_656
H2C N4 2.9728 no . .
H2C N6 3.4342 no . 7_656
H2C C11 3.1498 no . 7_656
H2C H4A 3.4182 no . .
H2C H4B 2.4613 no . .
H2C H4C 2.6997 no . .
H2C H19B 3.2401 no . 3_666
H3A H1A 3.0433 no . .
H3A H2A 3.1230 no . .
H3A H9A 3.1847 no . 2_656
H3B O4 2.91(10) no . 2_656
H3B O11 3.12(12) no . 2_656
H3B O12 2.12(10) no . 2_656
H3B N7 2.66(11) no . 2_656
H3B C2 3.60(11) no . 2_656
H3B C13 3.54(11) no . 2_656
H3B C14 3.28(12) no . 2_656
H3B H2 2.8482 no . 2_656
H3B H9A 3.3561 no . 2_656
H3B H13 3.2792 no . 2_656
H4 O13 2.9650 no . .
H4 N8 3.5268 no . .
H4 C18 3.1938 no . 5_445
H4 H18A 3.2137 no . 5_445
H4 H18B 2.6046 no . 5_445
H4 H18C 3.2758 no . 5_445
H4A O1 2.8673 no . .
H4A O2 2.4960 no . .
H4A O3 3.3561 no . .
H4A N2 3.2531 no . .
H4A C1 2.1958 no . .
H4A C2 3.0739 no . .
H4A C5 3.5572 no . .
H4A C6 2.6863 no . .
H4A C7 2.4186 no . .
H4A H2 3.5277 no . .
H4A H2A 2.5119 no . .
H4A H2B 3.4346 no . .
H4A H2C 3.4182 no . .
H4B O1 3.5384 no . .
H4B O2 3.0489 no . .
H4B O9 3.1630 no . 7_656
H4B O12 3.1823 no . 8_454
H4B N1 3.5229 no . .
H4B N2 2.2588 no . .
H4B N7 3.5056 no . 8_454
H4B C1 3.5585 no . .
H4B C7 3.4862 no . .
H4B C20 3.0462 no . .
H4B H1A 2.8674 no . .
H4B H2A 1.4332 no . .
H4B H2B 2.7609 no . .
H4B H2C 2.4613 no . .
H4B H20A 3.0155 no . .
H4C O1 2.1520 no . .
H4C O2 2.6898 no . .
H4C O8 3.4223 no . 7_656
H4C O9 2.2552 no . 7_656
H4C N2 2.9139 no . .
H4C C1 2.8006 no . .
H4C C5 3.5086 no . .
H4C C6 2.6176 no . .
H4C C7 3.0078 no . .
H4C C16 3.3546 no . 7_656
H4C H2A 2.3761 no . .
H4C H2B 3.3038 no . .
H4C H2C 2.6997 no . .
H8A O13 3.0892 no . 6_656
H8A C9 3.5987 no . 2_656
H8A H2B 3.1283 no . .
H8A H9B 3.1009 no . 2_656
H8A H9C 3.2052 no . 2_656
H8B O5 3.5481 no . 6_656
H8B O13 2.7781 no . 6_656
H8B H15 3.4251 no . .
H8B H17A 3.2667 no . .
H9A O11 3.4214 no . .
H9A N1 3.5076 no . 2_656
H9A N3 3.1288 no . 2_656
H9A H1A 3.0046 no . 2_656
H9A H1B 3.3476 no . 2_656
H9A H3A 3.1847 no . 2_656
H9A H3B 3.3561 no . 2_656
H9A H9B 3.3539 no . 2_656
H9B N3 3.5627 no . 2_656
H9B C8 3.3074 no . 2_656
H9B C9 2.6118 no . 2_656
H9B H8A 3.1009 no . 2_656
H9B H9A 3.3539 no . 2_656
H9B H9B 1.7948 no . 2_656
H9B H9C 2.8071 no . 2_656
H9C O13 2.9249 no . 6_656
H9C O14 2.8403 no . 6_656
H9C N1 3.5926 no . 2_656
H9C N8 3.2005 no . 6_656
H9C C9 3.2700 no . 2_656
H9C H1A 3.1754 no . 2_656
H9C H1B 3.4850 no . 2_656
H9C H8A 3.2052 no . 2_656
H9C H9B 2.8071 no . 2_656
H9C H9C 3.0462 no . 2_656
H13 N5 3.4894 no . .
H13 C19 3.2720 no . 8_555
H13 C20 3.3113 no . 8_555
H13 H3B 3.2792 no . 2_656
H13 H19A 2.4837 no . 8_555
H13 H20A 2.4654 no . 8_555
H15 O3 3.4909 no . .
H15 O10 3.0300 no . 2_756
H15 C10 3.4528 no . 2_756
H15 C15 3.3404 no . 2_756
H15 C16 3.0998 no . 2_756
H15 H8B 3.4251 no . .
H15 H15 3.0355 no . 2_756
H17A O4 3.5940 no . 6_656
H17A O5 2.6645 no . 6_656
H17A O6 3.5522 no . 7_656
H17A O7 3.3513 no . 7_656
H17A N5 3.5013 no . 6_656
H17A H8B 3.2667 no . .
H17B O1 3.5070 no . 7_656
H17B O2 3.4085 no . .
H17B O6 2.9170 no . 7_656
H17B O7 2.4939 no . 7_656
H17B N6 2.7960 no . 7_656
H17B H22A 3.2568 no . 7_656
H17B H22B 3.4797 no . 7_656
H18A O6 3.5297 no . 5_555
H18A O11 3.0121 no . 2_756
H18A C22 3.3801 no . 7_656
H18A H4 3.2137 no . 5_555
H18A H22A 3.0842 no . 7_656
H18A H22B 2.8453 no . 7_656
H18B O5 2.6231 no . 5_555
H18B O5 3.2703 no . 6_656
H18B N5 3.3706 no . 5_555
H18B C3 3.5076 no . 5_555
H18B C4 3.1809 no . 5_555
H18B H4 2.6046 no . 5_555
H18C O6 3.5363 no . 5_555
H18C O6 3.0435 no . 7_656
H18C H4 3.2758 no . 5_555
H18C H18C 3.2726 no . 3_766
H18C H21B 3.3717 no . 5_555
H19A O12 2.9665 no . 8_454
H19A C13 3.3693 no . 8_454
H19A H13 2.4837 no . 8_454
H19B O7 3.3392 no . 5_455
H19B N2 2.8790 no . 3_666
H19B C19 3.1104 no . 3_666
H19B C20 2.7520 no . 3_666
H19B H2B 2.2977 no . 3_666
H19B H2C 3.2401 no . 3_666
H19B H19B 2.6535 no . 3_666
H19B H20B 2.1548 no . 3_666
H20A O8 2.7064 no . 7_656
H20A O12 2.6756 no . 8_454
H20A O14 3.2558 no . 7_656
H20A N7 3.3234 no . 8_454
H20A C11 3.4350 no . 7_656
H20A C13 2.9941 no . 8_454
H20A H4B 3.0155 no . .
H20A H13 2.4654 no . 8_454
H20B O7 3.3420 no . 7_656
H20B O8 3.2028 no . 7_656
H20B O14 3.0350 no . 7_656
H20B N1 3.2137 no . 3_666
H20B C19 2.9238 no . 3_666
H20B C20 3.3517 no . 3_666
H20B H1A 3.5727 no . 3_666
H20B H1B 3.4162 no . 3_666
H20B H2B 3.4405 no . 3_666
H20B H19B 2.1548 no . 3_666
H20B H20B 3.0289 no . 3_666
H21A O11 2.6868 no . 8_454
H21A O12 3.2258 no . 8_454
H21A N7 3.2775 no . 8_454
H21B O4 2.9776 no . 2_656
H21B H18C 3.3717 no . 5_445
H22A O1 3.0006 no . .
H22A O9 2.8022 no . 7_656
H22A N6 3.3396 no . .
H22A C1 3.0432 no . .
H22A C4 3.4275 no . .
H22A C5 2.9197 no . .
H22A C6 2.9682 no . .
H22A H17B 3.2568 no . 7_656
H22A H18A 3.0842 no . 7_656
H22B O9 2.3017 no . 7_656
H22B O11 2.3279 no . 8_454
H22B O12 3.0705 no . 8_454
H22B N7 2.7562 no . 8_454
H22B C16 3.0390 no . 7_656
H22B H2A 3.1817 no . .
H22B H17B 3.4797 no . 7_656
H22B H18A 2.8453 no . 7_656

#==============================================================================
loop_
_geom_hbond_atom_site_label_D
_geom_hbond_atom_site_label_H
_geom_hbond_atom_site_label_A
_geom_hbond_site_symmetry_D
_geom_hbond_site_symmetry_H
_geom_hbond_site_symmetry_A
_geom_hbond_distance_DA
_geom_hbond_distance_DH
_geom_hbond_distance_HA
_geom_hbond_angle_DHA
_geom_hbond_publ_flag
N1 H1A N2 . . . 2.75(5) 0.860 2.429 102.8 no
N2 H2A N1 . . . 2.75(5) 0.890 2.625 88.6 no
N2 H2A N4 . . . 2.93(4) 0.890 2.186 140.9 no
N2 H2B O2 . . . 3.01(3) 0.890 2.598 109.3 no
N2 H2C O7 . . 7_656 3.02(3) 0.890 2.476 120.0 no
N2 H2C O8 . . 7_656 2.91(4) 0.890 2.089 152.3 no
N3 H3A N4 . . . 2.99(10) 0.796 2.40(12) 132(11) no
N4 H4A O2 . . . 2.90(3) 0.890 2.496 107.9 no
N4 H4B N2 . . . 2.93(4) 0.890 2.259 132.1 no
N4 H4C O1 . . . 2.86(3) 0.890 2.152 136.5 no
N4 H4C O9 . . 7_656 2.86(3) 0.890 2.255 125.4 no

#==============================================================================
# Additional structures and associated data_? identifiers
# should be added at this point if there is more than one 
# structure analysis in the CIF.

#==============================================================================
#     End of CIF
#==============================================================================
