# Supplementary material for: 2-Aminoethanaminium 2-(ethoxycarbonyl)-4,6-dinitrophenolate as a greener route in reducing sugar quantification
Source: MethodsX. 2018 Jun 5;5:609–12. doi: 10.1016/j.mex.2018.05.017 (PMC6008280; doi:10.1016/j.mex.2018.05.017)
Supplement: Supplementary file 2 [file mmc2.zip › Reflection List.cif]

# 
# h,k,l, Fc-squared, Fo-squared, sigma(Fo-squared) and status flag 
# 
data_shelxl 
_shelx_title ' VH-1_in_C2' 
_shelx_refln_list_code          4 
_shelx_F_calc_maximum      573.27 
_exptl_crystal_F_000      2664.00 
_reflns_d_resolution_high  0.7700 
 
loop_ 
 _symmetry_equiv_pos_as_xyz 
 'x, y, z' 
 '-x, y, -z+1/2' 
 'x+1/2, y+1/2, z' 
 '-x+1/2, y+1/2, -z+1/2' 
 '-x, -y, -z' 
 'x, -y, z-1/2' 
 '-x+1/2, -y+1/2, -z' 
 'x+1/2, -y+1/2, z-1/2' 
 
_cell_length_a    15.2888 
_cell_length_b    20.7546 
_cell_length_c    20.5452 
_cell_angle_alpha  90.000 
_cell_angle_beta  100.283 
_cell_angle_gamma  90.000 
 
_shelx_F_squared_multiplier     1.000 
 
loop_ 
 _refln_index_h 
 _refln_index_k 
 _refln_index_l 
 _refln_F_squared_calc 
 _refln_F_squared_meas 
 _refln_F_squared_sigma 
 _refln_observed_status 
   4   0   0   328640.84   549244.13   8277.45 o 
   6   0   0     3644.01    13051.32    245.26 o 
   8   0   0     2895.72    22496.99   1253.80 o 
  10   0   0     5431.42     1193.61     55.21 o 
  12   0   0       90.10      839.18     58.51 o 
  14   0   0      231.81       31.39     55.76 o 
  16   0   0     1089.97      244.90     62.13 o 
  18   0   0      365.53      183.89     53.99 o 
   3   1   0     3520.52      504.20      9.60 o 
   5   1   0     9217.84    11753.74     98.47 o 
   7   1   0      471.08     2117.67     32.83 o 
   9   1   0      151.80       47.98     21.38 o 
  11   1   0      180.70      546.37     42.01 o 
  13   1   0       15.36       29.40     21.73 o 
  15   1   0      154.99       39.19     25.61 o 
  17   1   0        1.69       15.81     26.77 o 
  19   1   0       24.47        8.48     25.40 o 
   2   2   0      958.44     2416.03     16.19 o 
   4   2   0    19334.67    62850.14    497.45 o 
   6   2   0     2369.88     4218.54     50.04 o 
   8   2   0       10.81     9001.04    105.48 o 
  10   2   0      225.12      322.69     19.56 o 
  12   2   0        1.69      965.82     41.65 o 
  14   2   0      108.59       50.41     21.95 o 
  16   2   0       54.31       12.15     27.92 o 
  18   2   0      140.79      122.37     31.39 o 
   1   3   0      812.40      417.03      6.31 o 
   3   3   0     7333.81     6564.72     66.31 o 
   5   3   0     4663.24     3851.98     44.69 o 
   7   3   0     9139.79    14030.11    145.73 o 
   9   3   0     1705.44      674.40     24.95 o 
  11   3   0      227.21      866.61     37.77 o 
  13   3   0      170.72       30.32     26.30 o 
  15   3   0      180.95      207.03     30.33 o 
  17   3   0      165.38       42.74     28.07 o 
  19   3   0       42.19      197.98     41.14 o 
   0   4   0      500.48      139.41     16.14 o 
   2   4   0      748.35      823.64     12.16 o 
   4   4   0      396.57    11493.43     77.54 o 
   6   4   0     5828.06     6216.40     80.34 o 
   8   4   0      744.48     2857.77     48.67 o 
  10   4   0      334.48      964.16     31.96 o 
  12   4   0        6.96      214.42     22.58 o 
  14   4   0       26.36       21.96     20.38 o 
  16   4   0        9.08       58.29     27.03 o 
  18   4   0       44.88       28.86     27.71 o 
   1   5   0    36648.91      182.23     13.03 o 
   3   5   0    16510.04    36225.18    228.34 o 
   5   5   0       35.10     7342.47     59.76 o 
   7   5   0     1352.49    17659.07    186.14 o 
   9   5   0     5026.75     3883.85     66.83 o 
  11   5   0     1217.21      956.12     35.10 o 
  13   5   0       76.57      374.00     29.96 o 
  15   5   0       57.91     1615.61     67.02 o 
  17   5   0      126.68       27.88     24.73 o 
  19   5   0       64.24       79.40     32.74 o 
   0   6   0    21196.87    18740.04    176.03 o 
   2   6   0      392.56     4878.04     41.24 o 
   4   6   0     4647.69    14189.93    109.69 o 
   6   6   0      249.17     1248.89     34.03 o 
   8   6   0     2787.87     2254.16     44.28 o 
  10   6   0        0.88       61.44     19.09 o 
  12   6   0      391.02      254.44     29.22 o 
  14   6   0       22.52       11.90     20.76 o 
  16   6   0       33.67       86.27     27.94 o 
  18   6   0       37.29      132.19     33.00 o 
   1   7   0     8429.06      141.04      9.23 o 
   3   7   0     2864.07     2903.97     32.34 o 
   5   7   0      424.78     1314.07     22.19 o 
   7   7   0       20.10     3731.77     61.88 o 
   9   7   0     1221.93     2041.36     47.11 o 
  11   7   0     1724.99      418.23     27.56 o 
  13   7   0       65.37      297.48     29.50 o 
  15   7   0        0.07     1398.72     61.31 o 
  17   7   0       17.36      191.47    102.54 o 
   0   8   0    35358.96    56065.14    550.17 o 
   2   8   0     1884.39     1494.49     39.80 o 
   4   8   0     2800.94    16782.25    143.06 o 
   6   8   0       98.26       18.01     13.82 o 
   8   8   0      248.19      101.21     14.05 o 
  10   8   0     1845.69      378.87     24.57 o 
  12   8   0      212.87      637.92     33.94 o 
  14   8   0       44.08      287.70     30.41 o 
  16   8   0      190.18       55.35     36.14 o 
  18   8   0       44.53       66.19     35.52 o 
   1   9   0    21200.68    13691.53    115.26 o 
   3   9   0    10892.73     3367.07     40.09 o 
   5   9   0    11915.30     8323.20    102.19 o 
   7   9   0      282.84     4593.46     57.27 o 
   9   9   0     1385.81      556.92     24.83 o 
  11   9   0       37.96     2351.75     77.26 o 
  13   9   0       38.30      181.23     26.53 o 
  15   9   0      187.89      476.44     51.09 o 
  17   9   0       60.01       83.33     34.29 o 
   0  10   0    25665.03    45144.53    513.35 o 
   2  10   0    16451.24    19829.32    172.69 o 
   4  10   0     1888.38     2526.20     37.12 o 
   6  10   0     1084.62     4404.28     56.69 o 
   8  10   0     1098.76      440.55     16.55 o 
  10  10   0       90.53      834.10     36.27 o 
  12  10   0       95.59      291.22     27.71 o 
  14  10   0       98.56      499.68     39.34 o 
  16  10   0       88.76      -41.70     41.70 o 
  18  10   0       41.28      139.38     54.14 o 
   1  11   0       90.75      141.83     19.31 o 
   3  11   0      903.85      719.88     18.81 o 
   5  11   0     1100.95     1175.42     26.15 o 
   7  11   0       86.08       76.12     11.31 o 
   9  11   0      124.21       59.99     16.01 o 
  11  11   0       81.55       14.55     24.12 o 
  13  11   0       24.67      -14.17     20.89 o 
  15  11   0      113.30      131.70     32.11 o 
  17  11   0       95.94       39.41     34.35 o 
   0  12   0     5543.47    14103.37    196.03 o 
   2  12   0      127.17      278.01     13.70 o 
   4  12   0      106.97     6574.85     80.38 o 
   6  12   0        0.01      945.87     24.22 o 
   8  12   0     2102.49       56.94     12.24 o 
  10  12   0       84.49     1595.69     50.35 o 
  12  12   0      258.68      125.46     24.32 o 
  14  12   0      245.25      221.81     31.48 o 
  16  12   0       23.06        1.52     28.78 o 
   1  13   0     2203.67      961.00     22.79 o 
   3  13   0      113.29     1492.11     33.08 o 
   5  13   0      710.70      761.03     23.52 o 
   7  13   0      508.63      281.11     30.79 o 
   9  13   0      701.91     1122.90     41.26 o 
  11  13   0      115.08     1061.67     45.81 o 
  13  13   0       48.77      205.13     51.65 o 
  15  13   0       95.63      -10.17     31.01 o 
  17  13   0       60.04       -1.75     31.61 o 
   0  14   0      217.55       26.17     21.57 o 
   2  14   0       24.52       25.50     10.67 o 
   4  14   0      459.09      413.07     18.15 o 
   6  14   0      809.12      420.33     19.53 o 
   8  14   0      185.50     1735.14     41.60 o 
  10  14   0      125.15       52.18     19.98 o 
  12  14   0      221.58      118.40     34.28 o 
  14  14   0       51.40       62.49     49.75 o 
  16  14   0        4.82       -2.23     32.97 o 
   1  15   0     1962.87      209.79     15.74 o 
   3  15   0      324.86      571.14     19.99 o 
   5  15   0      150.28      335.21     18.90 o 
   7  15   0      102.19     2925.80     68.47 o 
   9  15   0      320.04      100.00     30.64 o 
  11  15   0      122.09      530.12     48.77 o 
  13  15   0      190.51      120.37     41.09 o 
  15  15   0        9.86      234.61     49.11 o 
   0  16   0      260.52      901.97     53.16 o 
   2  16   0      438.83     1068.43     30.22 o 
   4  16   0     1002.54      784.21     35.85 o 
   6  16   0       71.60       67.30     24.04 o 
   8  16   0       23.88      -26.13     26.13 o 
  10  16   0      169.03      136.17     37.79 o 
  12  16   0        0.13        3.31     27.39 o 
  14  16   0       16.76       -7.68     33.15 o 
   1  17   0     1371.70      110.44     13.54 o 
   3  17   0      121.99      160.65     23.93 o 
   5  17   0      835.51      119.58     29.68 o 
   7  17   0       78.80     2855.94     77.43 o 
   9  17   0      152.88       56.54     29.97 o 
  11  17   0       88.42     1143.90     72.70 o 
  13  17   0       67.94      -15.88     43.13 o 
  15  17   0      191.99      577.55     77.70 o 
   0  18   0     1618.16     2133.08    100.30 o 
   2  18   0       48.34        8.28     18.83 o 
   4  18   0       88.56     1341.20     51.40 o 
   6  18   0      133.48      390.82     32.65 o 
   8  18   0        0.29      868.95     46.29 o 
  10  18   0      304.60       96.00     45.78 o 
  12  18   0        0.32       37.56     41.58 o 
  14  18   0        7.16        7.49     35.05 o 
   1  19   0       74.89     1072.83     40.54 o 
   3  19   0      303.53      680.10     41.42 o 
   5  19   0       85.73      293.88     31.98 o 
   7  19   0        2.56       29.55     23.67 o 
   9  19   0        9.10       19.21     30.79 o 
  11  19   0       33.18      136.46     47.73 o 
  13  19   0       19.07       10.31     37.24 o 
   0  20   0      465.86      224.51     46.76 o 
   2  20   0      221.61      237.88     26.14 o 
   4  20   0       40.48      580.90     41.17 o 
   6  20   0      298.33      116.83     31.42 o 
   8  20   0       73.43      573.02     71.42 o 
  10  20   0       71.30       88.80     43.21 o 
  12  20   0        1.74       32.81     41.19 o 
   1  21   0        5.37       15.82     27.29 o 
   3  21   0        0.17      197.30     36.37 o 
   5  21   0      340.15      615.22     45.83 o 
   7  21   0      407.68      206.98     50.52 o 
   9  21   0        0.61       32.74     39.90 o 
  11  21   0       76.73       17.47     40.51 o 
   0  22   0      576.62      903.76     82.96 o 
   2  22   0       76.04      103.75     42.17 o 
   4  22   0        1.20      513.26     47.97 o 
   6  22   0        3.53      135.35     31.56 o 
   8  22   0       20.25      191.92     47.35 o 
  10  22   0        2.87       75.04     44.34 o 
   1  23   0      135.01        3.77     28.51 o 
   3  23   0       91.61      148.71     43.16 o 
   5  23   0        6.39      140.78     42.17 o 
   7  23   0        0.17       -8.78     41.14 o 
   9  23   0        5.60       44.51     42.74 o 
   0  24   0      223.25      157.12     60.71 o 
   2  24   0        8.55       54.62     33.66 o 
   4  24   0       49.28       77.38     34.35 o 
   6  24   0        0.01       16.30     28.52 o 
   8  24   0        0.72       79.21     52.08 o 
   1  25   0      119.43       43.10     44.68 o 
   3  25   0       65.77       40.98     32.83 o 
   5  25   0        7.72        5.14     38.19 o 
   7  25   0       41.78      239.48     81.08 o 
   0  26   0       12.07       27.23     46.08 o 
   2  26   0       64.80       33.02     46.78 o 
   4  26   0        4.78        4.66     30.84 o 
 -19   1   1       33.24       58.99     34.73 o 
 -17   1   1      318.77       54.71     26.48 o 
 -15   1   1       28.97      188.20     28.64 o 
 -13   1   1      690.20     1285.22     50.07 o 
 -11   1   1      279.59      346.33     25.86 o 
  -9   1   1     4035.98    18949.96    198.19 o 
  -7   1   1      620.21      628.51     18.55 o 
  -5   1   1    33021.83    80702.09    609.36 o 
  -3   1   1     2370.97     2301.86     24.67 o 
   3   1   1    21550.43     9833.96     68.26 o 
   5   1   1   146498.22   107148.30    763.66 o 
   7   1   1      744.77      622.16     12.56 o 
   9   1   1    15530.67    10869.93    147.12 o 
  11   1   1      119.02     1708.37     50.25 o 
  13   1   1      495.84      155.08     25.93 o 
  15   1   1       19.32      -11.38     25.00 o 
  17   1   1      490.13       49.96     28.45 o 
  19   1   1       50.68       60.05     31.16 o 
 -18   2   1       13.94      -26.79     26.79 o 
 -16   2   1      326.53       -0.84     18.90 o 
 -14   2   1      214.45        0.32     23.80 o 
 -12   2   1       99.21     1976.06     58.55 o 
 -10   2   1      399.44      538.16     23.25 o 
  -8   2   1     3517.39    12584.12    136.81 o 
  -6   2   1       46.04     3193.63     41.09 o 
  -4   2   1       64.62     5960.11     52.90 o 
  -2   2   1    23572.88      121.97      5.38 o 
   2   2   1     2397.12     3231.62     36.44 o 
   4   2   1    32315.61    33408.23    294.86 o 
   6   2   1       29.37      208.01     12.42 o 
   8   2   1      569.93      448.98     25.38 o 
  10   2   1     1025.16      219.25     17.48 o 
  12   2   1      586.12       -9.46     19.17 o 
  14   2   1       89.79      112.65     31.38 o 
  16   2   1       36.06       -3.96     29.66 o 
  18   2   1       26.53        7.40     26.47 o 
 -19   3   1        1.41      -14.22     28.28 o 
 -17   3   1        4.64      174.42     40.87 o 
 -15   3   1      122.29      408.95     35.58 o 
 -13   3   1      140.95       20.06     18.17 o 
 -11   3   1       25.95      112.72     17.80 o 
  -9   3   1       90.91     2057.97     42.81 o 
  -7   3   1     4607.54      154.18     12.90 o 
  -5   3   1     1779.61    13493.03    144.19 o 
  -3   3   1     3814.08     4073.13     31.17 o 
  -1   3   1     4735.90      363.78      6.32 o 
   1   3   1    30483.72     5807.54     38.93 o 
   3   3   1    58281.16    82040.41    428.90 o 
   5   3   1     6625.72      992.69     21.86 o 
   7   3   1      681.45     4561.25     61.20 o 
   9   3   1       34.25       37.45     13.69 o 
  11   3   1     1321.54      815.26     32.76 o 
  13   3   1      231.78      314.28     29.71 o 
  15   3   1       12.69       25.62     22.04 o 
  17   3   1        0.78      216.69     39.86 o 
  19   3   1        0.15       16.38     31.23 o 
 -18   4   1       27.23      -26.07     26.07 o 
 -16   4   1      231.50      516.67     41.50 o 
 -14   4   1     1331.59      230.48     28.60 o 
 -12   4   1      857.94      303.34     24.23 o 
 -10   4   1      223.14       41.60     14.52 o 
  -8   4   1     2669.67     5734.83     77.12 o 
  -6   4   1     3282.47    15052.22    146.23 o 
  -4   4   1     4631.63     4080.10     33.89 o 
  -2   4   1    29913.33    99087.63    525.17 o 
   0   4   1    30997.06    25172.79    151.25 o 
   2   4   1    12345.49    45355.97    292.85 o 
   4   4   1     3662.87    14785.72    101.03 o 
   6   4   1      503.55     2006.61     32.59 o 
   8   4   1     1325.11      280.46     17.77 o 
  10   4   1      161.07      146.76     18.45 o 
  12   4   1     3691.52      357.98     25.80 o 
  14   4   1        8.53       76.26     25.64 o 
  16   4   1        1.54      563.18     81.33 o 
  18   4   1       73.91      106.94     33.75 o 
 -19   5   1       89.66       92.07     34.75 o 
 -17   5   1        0.00        6.92     20.45 o 
 -15   5   1       52.33      150.70     29.95 o 
 -13   5   1       80.79       48.81     18.70 o 
 -11   5   1        2.89      166.05     20.02 o 
  -9   5   1      104.64       40.72     16.46 o 
  -7   5   1     8076.45     4441.42     63.99 o 
  -5   5   1     4447.19     3699.72     36.04 o 
  -3   5   1    15205.62    23172.33    153.33 o 
  -1   5   1     3408.99     6364.52     50.15 o 
   1   5   1     7819.21    12384.29     93.38 o 
   3   5   1     4136.44     3236.94     30.31 o 
   5   5   1     3337.10      269.67     12.84 o 
   7   5   1       72.46      120.33     12.80 o 
   9   5   1      665.13     1026.61     31.03 o 
  11   5   1       35.92      111.40     23.93 o 
  13   5   1      237.09       35.77     20.04 o 
  15   5   1       19.20      180.50     36.13 o 
  17   5   1        0.03      -20.37     24.80 o 
  19   5   1        8.56       24.78     29.04 o 
 -18   6   1      141.78        0.33     22.01 o 
 -16   6   1      309.41      575.52     44.90 o 
 -14   6   1      138.34      255.58     30.50 o 
 -12   6   1      954.66      425.54     28.37 o 
 -10   6   1     1260.90      144.16     17.69 o 
  -8   6   1      252.93     3018.41     52.77 o 
  -6   6   1     6576.23    13949.44    114.82 o 
  -4   6   1     2170.55     2501.66     33.04 o 
  -2   6   1     5923.75     2687.07     37.09 o 
   0   6   1    16341.71    12360.54     98.99 o 
   2   6   1     2056.55        0.05      6.72 o 
   4   6   1     9191.72      232.29     14.03 o 
   6   6   1     1173.77     9870.14    138.98 o 
   8   6   1      382.74     4582.23     70.75 o 
  10   6   1      373.48      574.44     26.04 o 
  12   6   1      227.71      255.91     25.45 o 
  14   6   1      246.72     1457.52     58.92 o 
  16   6   1      239.76      586.20     44.30 o 
  18   6   1       41.42       69.88     32.58 o 
 -17   7   1        6.35       38.21     37.85 o 
 -15   7   1       65.73       55.25     29.54 o 
 -13   7   1       31.94      158.11     25.76 o 
 -11   7   1       13.04       41.42     16.49 o 
  -9   7   1       63.34       42.45     16.18 o 
  -7   7   1      198.70      137.58     13.96 o 
  -5   7   1    20307.79    30625.68    242.98 o 
  -3   7   1      170.69      707.17     16.82 o 
  -1   7   1    13264.40    20510.96    156.84 o 
   1   7   1     5857.89     2781.73     26.76 o 
   3   7   1      915.19     1733.51     25.81 o 
   5   7   1     2193.25     4980.46     52.20 o 
   7   7   1       42.71       12.61      5.95 o 
   9   7   1     1287.19      168.56     16.72 o 
  11   7   1       46.25       14.52     15.12 o 
  13   7   1       37.91      562.33     35.92 o 
  15   7   1       13.00       -6.09     39.90 o 
  17   7   1       13.80      229.89     37.19 o 
 -18   8   1       39.81       10.70     24.61 o 
 -16   8   1      108.72      212.65     34.44 o 
 -14   8   1        2.52      419.69     41.69 o 
 -12   8   1      367.44      700.51     39.14 o 
 -10   8   1     1637.76       76.58     25.46 o 
  -8   8   1      303.72      962.90     28.18 o 
  -6   8   1      650.24      452.21     14.85 o 
  -4   8   1     2616.13     2678.22     37.92 o 
  -2   8   1    15204.72        0.61      5.72 o 
   0   8   1     1479.27     4182.97     40.95 o 
   2   8   1     1733.66     1813.76     22.53 o 
   4   8   1     9073.79     9452.85     85.59 o 
   6   8   1     4058.30     5852.67     71.93 o 
   8   8   1       87.07     2008.69     42.70 o 
  10   8   1      180.83      838.92     31.76 o 
  12   8   1      192.74      703.49     37.38 o 
  14   8   1      503.11      913.64     45.62 o 
  16   8   1      275.89      200.26     37.78 o 
  18   8   1        4.65       43.54     34.48 o 
 -17   9   1      272.96        1.17     22.65 o 
 -15   9   1        0.42       65.88     27.30 o 
 -13   9   1      674.97     2045.51     72.08 o 
 -11   9   1       43.19      438.29     33.87 o 
  -9   9   1      183.14     1386.49     43.61 o 
  -7   9   1     2170.78     5386.21     64.53 o 
  -5   9   1     2358.80    11188.74    151.35 o 
  -3   9   1      655.71     7676.81     95.77 o 
  -1   9   1     1417.81    12434.84    107.69 o 
   1   9   1     9867.94    32131.27    239.37 o 
   3   9   1    23621.11    11894.72    125.17 o 
   5   9   1     3516.84     3155.24     40.45 o 
   7   9   1      436.78     1337.99     25.69 o 
   9   9   1     1528.77       58.07     14.50 o 
  11   9   1       37.19      636.88     33.96 o 
  13   9   1      279.73     2235.83     69.99 o 
  15   9   1       71.05       79.84     29.07 o 
  17   9   1      123.90       52.24     36.28 o 
 -18  10   1        2.08       27.08     80.21 o 
 -16  10   1       22.70       73.33     28.32 o 
 -14  10   1       66.95       -5.45     20.59 o 
 -12  10   1       15.11       75.53     22.72 o 
 -10  10   1        0.02       12.43     23.18 o 
  -8  10   1      105.59       37.36     13.48 o 
  -6  10   1     1222.47     2111.46     35.44 o 
  -4  10   1     1733.55     3172.59     42.67 o 
  -2  10   1     7071.24     6864.18     71.55 o 
   0  10   1      245.73      202.26     19.90 o 
   2  10   1      153.89      342.04     21.47 o 
   4  10   1       58.82      126.83      9.48 o 
   6  10   1     1875.14     2175.44     34.81 o 
   8  10   1     1218.15      744.85     27.24 o 
  10  10   1     1802.90     2325.58     56.72 o 
  12  10   1       25.39       13.30     19.11 o 
  14  10   1       56.88      198.51     29.73 o 
  16  10   1       23.48       13.01     29.64 o 
 -17  11   1       16.06       13.72     30.39 o 
 -15  11   1       11.27       29.27     23.47 o 
 -13  11   1       20.83      521.21     36.47 o 
 -11  11   1       24.84       21.75     18.57 o 
  -9  11   1     2263.63      223.39     21.42 o 
  -7  11   1       68.21      184.64     25.82 o 
  -5  11   1     2155.11      855.75     21.82 o 
  -3  11   1     2691.73     5656.77     89.57 o 
  -1  11   1      178.38      278.38     14.33 o 
   1  11   1    13762.39    39751.59    332.66 o 
   3  11   1     9078.47     2315.49     35.26 o 
   5  11   1      106.24     3015.81     42.83 o 
   7  11   1      180.21      139.96     15.19 o 
   9  11   1       71.30      715.67     30.74 o 
  11  11   1       53.61      200.74     24.37 o 
  13  11   1      339.55     1095.53     49.08 o 
  15  11   1       10.42       -1.45     35.37 o 
  17  11   1        5.01      168.11     89.00 o 
 -16  12   1      116.87      125.03     65.80 o 
 -14  12   1      452.62      446.69     38.57 o 
 -12  12   1      128.35      338.47     33.67 o 
 -10  12   1      137.32      890.41     37.51 o 
  -8  12   1       52.66        5.61      9.86 o 
  -6  12   1      279.56      649.19     21.20 o 
  -4  12   1      634.37      716.28     24.05 o 
  -2  12   1      158.15     5995.20     71.57 o 
   0  12   1       11.33        3.06      8.62 o 
   2  12   1      366.27     2643.62     37.08 o 
   4  12   1      547.93     1044.02     25.40 o 
   6  12   1       34.92       54.32     16.13 o 
   8  12   1      224.27      138.97     13.98 o 
  10  12   1      140.85      196.59     23.67 o 
  12  12   1       69.97      268.98     34.64 o 
  14  12   1       87.00       42.31     30.56 o 
  16  12   1        1.98       12.66     59.89 o 
 -17  13   1        1.33       -9.37     36.97 o 
 -15  13   1      180.02      144.87     41.25 o 
 -13  13   1        8.23      521.48     40.97 o 
 -11  13   1       22.67       10.45     24.63 o 
  -9  13   1      408.80     2102.59     56.50 o 
  -7  13   1      251.14      450.17     19.30 o 
  -5  13   1      141.71     1419.17     31.55 o 
  -3  13   1      211.09      433.79     20.50 o 
  -1  13   1      554.57     1620.22     31.43 o 
   1  13   1     4221.34     1214.96     25.35 o 
   3  13   1      780.37     2454.64     42.89 o 
   5  13   1     3437.81      510.80     17.24 o 
   7  13   1      229.61      249.13     22.06 o 
   9  13   1      216.15     2194.92     57.19 o 
  11  13   1        4.19       -3.50     28.32 o 
  13  13   1      317.07      272.75     40.00 o 
  15  13   1       89.09       19.63     34.13 o 
 -16  14   1      114.82      378.31    128.69 o 
 -14  14   1       30.55       78.46     52.34 o 
 -12  14   1      122.51      483.92     48.32 o 
 -10  14   1        3.07     1024.99     44.95 o 
  -8  14   1      146.24     2440.88     50.99 o 
  -6  14   1      201.70     1055.87     30.44 o 
  -4  14   1      747.87      135.55     14.45 o 
  -2  14   1     1148.78     4385.72     64.57 o 
   0  14   1     2970.25     3213.85     53.56 o 
   2  14   1      702.75     1624.34     53.99 o 
   4  14   1      176.06     2837.69     61.27 o 
   6  14   1      122.68       30.80     16.76 o 
   8  14   1      267.61     5877.74    109.13 o 
  10  14   1      115.02     1233.69     60.39 o 
  12  14   1       76.78      106.97     32.98 o 
  14  14   1       26.25      170.14     40.81 o 
  16  14   1       44.88      171.10     48.23 o 
 -15  15   1      155.15      154.38     46.90 o 
 -13  15   1        0.00       39.55     34.59 o 
 -11  15   1      116.77      127.09     35.97 o 
  -9  15   1      956.08       85.78     27.77 o 
  -7  15   1      120.85      805.44     31.47 o 
  -5  15   1      279.40       24.28     20.37 o 
  -3  15   1      859.83      278.10     17.72 o 
  -1  15   1      463.19     2118.94     51.14 o 
   1  15   1      252.55      481.42     35.58 o 
   3  15   1       42.67       33.96     19.17 o 
   5  15   1      113.34       15.63     15.16 o 
   7  15   1      740.55     1594.14     52.53 o 
   9  15   1       24.27      296.19     36.20 o 
  11  15   1        0.19       63.12     34.41 o 
  13  15   1       34.28        5.64     28.17 o 
  15  15   1        0.55        5.87     36.62 o 
 -14  16   1       29.84      336.58     56.35 o 
 -12  16   1      293.40      486.64     54.10 o 
 -10  16   1      109.81      282.30     40.50 o 
  -8  16   1      212.08     2407.58     71.83 o 
  -6  16   1      747.23      526.39     41.37 o 
  -4  16   1      728.60        2.82     12.06 o 
  -2  16   1     5809.91      326.63     19.87 o 
   0  16   1     1524.48      260.73     22.50 o 
   2  16   1      914.11      522.01     39.01 o 
   4  16   1      661.21      501.05     31.25 o 
   6  16   1     1063.14     3713.01     85.90 o 
   8  16   1      148.06      910.95     41.40 o 
  10  16   1        0.48      265.30     38.99 o 
  12  16   1        0.05       42.17     34.70 o 
  14  16   1      225.68      157.31     53.07 o 
 -15  17   1       46.49       63.78     46.39 o 
 -13  17   1      154.21      -28.95     37.92 o 
 -11  17   1      165.73      438.20     52.36 o 
  -9  17   1      148.24      146.20     35.40 o 
  -7  17   1      108.45       48.93     20.23 o 
  -5  17   1      226.67      865.74     39.91 o 
  -3  17   1      108.52      463.40     23.27 o 
  -1  17   1       75.40       72.99     13.92 o 
   1  17   1      130.67       76.72     27.63 o 
   3  17   1      134.05       70.32     30.41 o 
   5  17   1      449.45       82.21     53.61 o 
   7  17   1      165.38      101.43     23.09 o 
   9  17   1       57.69      131.12     34.45 o 
  11  17   1       28.17       20.82     37.88 o 
  13  17   1       92.27       -5.05     29.94 o 
  15  17   1      119.51      113.69     52.30 o 
 -14  18   1      134.25      312.27     73.64 o 
 -12  18   1        1.26       80.70     40.95 o 
 -10  18   1       42.88      339.56     49.75 o 
  -8  18   1       40.10       47.11     22.29 o 
  -6  18   1      278.01       97.21     26.91 o 
  -4  18   1      118.07      653.26     37.45 o 
  -2  18   1      618.09      387.01     23.20 o 
   0  18   1       35.28        4.47     14.98 o 
   2  18   1      188.39      556.17     41.06 o 
   4  18   1      166.47      692.79     39.29 o 
   6  18   1       10.76      530.05     37.17 o 
   8  18   1        8.88       44.78     29.05 o 
  10  18   1      548.91      633.91     57.33 o 
  12  18   1       15.98      176.08     48.75 o 
  14  18   1      198.51      103.37     51.81 o 
 -13  19   1        4.81      276.61     58.09 o 
 -11  19   1       10.98      -27.05     36.05 o 
  -9  19   1       87.69      271.48     45.45 o 
  -7  19   1      280.14      862.54     47.75 o 
  -5  19   1        7.61      583.44     39.59 o 
  -3  19   1       10.04       -5.05     21.19 o 
  -1  19   1      694.30     1206.89     42.52 o 
   1  19   1     1471.88       64.02     18.00 o 
   3  19   1      871.15     2688.87     81.82 o 
   5  19   1      664.84      671.76     40.97 o 
   7  19   1      276.82      823.29     47.99 o 
   9  19   1       20.43      389.02     81.39 o 
  11  19   1      119.25       53.07     50.71 o 
  13  19   1      141.63      186.83     57.93 o 
 -12  20   1        6.23       30.90     39.62 o 
 -10  20   1        3.86        2.26     32.55 o 
  -8  20   1      225.03      266.83     49.24 o 
  -6  20   1      116.02       82.40     27.35 o 
  -4  20   1        0.01      -10.26     21.22 o 
  -2  20   1      117.65      -19.56     22.98 o 
   0  20   1      305.49      150.31     30.39 o 
   2  20   1       10.01       13.86     18.88 o 
   4  20   1      360.38      283.84     34.08 o 
   6  20   1       37.67       13.20     26.92 o 
   8  20   1        0.03      132.66     41.29 o 
  10  20   1        2.14       21.79     34.97 o 
  12  20   1        0.33       -0.53     36.82 o 
 -11  21   1       17.37       -2.71     33.33 o 
  -9  21   1       70.93      353.88     52.89 o 
  -7  21   1       10.59       35.73     24.89 o 
  -5  21   1       88.68      167.39     30.79 o 
  -3  21   1        9.44       91.36     29.47 o 
  -1  21   1      120.50      219.25     50.52 o 
   1  21   1      422.21       54.73     27.98 o 
   3  21   1      333.00      252.33     28.34 o 
   5  21   1      591.40      238.86     34.11 o 
   7  21   1       32.95       38.75     27.58 o 
   9  21   1       65.85      431.45     58.43 o 
  11  21   1       20.56      -13.85     37.20 o 
 -10  22   1       22.60       17.40     40.00 o 
  -8  22   1      134.33      -19.16     36.04 o 
  -6  22   1      130.65        1.66     27.20 o 
  -4  22   1       77.59      246.63     40.13 o 
  -2  22   1        4.33      104.22     32.62 o 
   0  22   1       34.55       85.25     30.99 o 
   2  22   1       11.61       -2.52     39.02 o 
   4  22   1      174.13      313.78     38.84 o 
   6  22   1       20.21       28.28     24.50 o 
   8  22   1        4.27       20.57     35.27 o 
  10  22   1       16.94       87.54     49.64 o 
  -9  23   1      247.16       62.86     46.04 o 
  -7  23   1       50.84       36.59     53.90 o 
  -5  23   1       15.66      222.34     46.60 o 
  -3  23   1        0.02      392.93     45.60 o 
  -1  23   1      155.96      365.23     45.01 o 
   1  23   1       26.71      556.01     50.41 o 
   3  23   1       18.10      338.76     43.39 o 
   5  23   1      115.25      155.80     36.28 o 
   7  23   1      120.34       25.74     41.66 o 
   9  23   1        1.49       45.64     41.85 o 
  -8  24   1        0.20      216.79     78.38 o 
  -6  24   1       18.39       63.17     31.06 o 
  -4  24   1      101.48       40.01     31.53 o 
  -2  24   1      646.67       68.59     34.55 o 
   0  24   1       25.91        1.72     28.24 o 
   2  24   1       45.73      150.79     38.73 o 
   4  24   1       27.18       48.92     31.99 o 
   6  24   1      170.12      152.64     52.53 o 
   8  24   1      105.43      132.16     54.88 o 
  -7  25   1        7.37      116.28     61.88 o 
  -5  25   1       46.44       16.49     40.04 o 
  -3  25   1        0.73      -14.13     29.89 o 
  -1  25   1       35.29       25.28     34.44 o 
   1  25   1      111.19       23.45     32.00 o 
   3  25   1      106.16       63.27     46.58 o 
   5  25   1        8.99       53.02     44.30 o 
   7  25   1       20.10       -8.17    125.36 o 
  -4  26   1       23.80       -4.33     29.60 o 
  -2  26   1      269.31      340.34     50.31 o 
   0  26   1       53.54       34.01     33.35 o 
   2  26   1       36.01      183.80     45.40 o 
   4  26   1       88.03      173.84     47.16 o 
 -18   0   2        1.87      289.49     53.20 o 
 -16   0   2      278.91       19.34     51.62 o 
 -14   0   2     1117.01     1121.09     70.18 o 
 -12   0   2     2428.83     5443.41    314.47 o 
 -10   0   2      249.07      489.45     37.20 o 
  -8   0   2    20611.82    39333.83   2084.14 o 
  -6   0   2    15466.54    17869.10    439.74 o 
  -4   0   2     1003.78    16436.96    190.69 o 
  -2   0   2    22254.92     3723.72     37.61 o 
   2   0   2     1788.65      326.43      8.58 o 
   6   0   2    31451.89    14872.88    178.43 o 
   8   0   2    29233.73    35021.06    394.25 o 
  10   0   2     1008.60      119.73     18.04 o 
  12   0   2      387.68      137.21     32.75 o 
  14   0   2       43.85     2248.49    108.62 o 
  16   0   2      546.56      499.74     60.02 o 
  18   0   2        4.04     1782.45    118.05 o 
 -19   1   2       11.96       26.46     29.26 o 
 -17   1   2       12.11       21.79     23.69 o 
 -15   1   2       75.07        1.48     21.93 o 
 -13   1   2      272.96      797.43     40.22 o 
 -11   1   2      349.70     1105.28     41.31 o 
  -9   1   2      464.26      681.44     37.83 o 
  -7   1   2     1244.41     1097.47     22.53 o 
  -5   1   2     6803.70     7591.73     68.81 o 
  -3   1   2    28353.35    29420.13    284.79 o 
   3   1   2      696.09     2328.15     21.58 o 
   5   1   2     1013.55     1195.43     17.26 o 
   7   1   2     1824.52     5891.08     65.07 o 
   9   1   2      143.63      220.96     12.94 o 
  11   1   2       49.98      120.99     20.02 o 
  13   1   2      111.79      135.23     41.06 o 
  15   1   2       16.75      -24.54     24.54 o 
  17   1   2       76.17      120.36     47.42 o 
  19   1   2       10.50      100.91     36.41 o 
 -18   2   2        0.40      130.79     32.52 o 
 -16   2   2       32.62      -14.33     24.46 o 
 -14   2   2      258.59      601.03     45.86 o 
 -12   2   2      480.90     2706.21     69.21 o 
 -10   2   2      246.61     2659.35     63.09 o 
  -8   2   2     7161.00    23167.56    232.77 o 
  -6   2   2      760.69     4797.33     63.56 o 
  -4   2   2    17312.40    28227.06    201.48 o 
  -2   2   2    49543.66    17029.64    106.13 o 
   2   2   2      138.57        9.66      4.00 o 
   4   2   2    43670.63    26360.49    168.60 o 
   6   2   2     1535.86      219.82      9.55 o 
   8   2   2     6772.61     4276.60     65.62 o 
  10   2   2        6.70     2184.27     47.97 o 
  12   2   2      222.20       62.66     19.83 o 
  14   2   2      115.62      944.55     50.33 o 
  16   2   2        1.48      -20.31     24.72 o 
  18   2   2        1.32      700.35     56.40 o 
 -19   3   2       11.25       26.58     28.02 o 
 -17   3   2      202.13      149.45     32.51 o 
 -15   3   2      153.02      171.67     28.38 o 
 -13   3   2      253.89     1154.74     46.44 o 
 -11   3   2     2348.04     3625.67     70.24 o 
  -9   3   2     2067.36     2708.72     60.59 o 
  -7   3   2     7657.76     5729.96     71.09 o 
  -5   3   2      155.35      138.17     13.72 o 
  -3   3   2     9002.95     6725.92     50.39 o 
  -1   3   2      359.40      577.95     12.93 o 
   1   3   2    16048.02     5623.99     55.55 o 
   3   3   2     1632.71     4546.90     35.64 o 
   5   3   2     3187.19      949.64     24.54 o 
   7   3   2     2398.98     1856.21     35.83 o 
   9   3   2      332.65      284.49     21.40 o 
  11   3   2      822.03     1133.75     66.28 o 
  13   3   2      169.31       76.69     23.38 o 
  15   3   2        9.25     1112.32     77.51 o 
  17   3   2       19.96       10.21     29.80 o 
  19   3   2        7.05      277.84     43.02 o 
 -18   4   2        3.65       60.79     29.55 o 
 -16   4   2       82.11       23.90     23.27 o 
 -14   4   2      308.47      501.78     35.34 o 
 -12   4   2      191.28      418.78     26.90 o 
 -10   4   2       96.75        9.66     13.55 o 
  -8   4   2      441.63      600.54     22.27 o 
  -6   4   2      262.24      571.34     17.56 o 
  -4   4   2     1913.33    10624.44     87.28 o 
  -2   4   2    22996.62    15026.06    110.40 o 
   0   4   2     3559.94    13416.25    182.95 o 
   2   4   2     4787.31    16758.83    121.41 o 
   4   4   2     5275.69     7462.71     60.60 o 
   6   4   2      231.15     1970.61     40.42 o 
   8   4   2        8.54        2.58     10.97 o 
  10   4   2       60.38       50.53     14.99 o 
  12   4   2       10.22       35.20     15.79 o 
  14   4   2       37.30        0.83     18.71 o 
  16   4   2        5.49       -7.36     33.59 o 
  18   4   2        3.58      164.41     59.59 o 
 -19   5   2        3.88       40.34     28.57 o 
 -17   5   2      176.49       73.60     29.57 o 
 -15   5   2      174.54     1182.56     54.98 o 
 -13   5   2      135.43      346.72     37.95 o 
 -11   5   2     1244.54     2811.57     59.87 o 
  -9   5   2     1005.04      575.66     31.94 o 
  -7   5   2     6286.83    18691.73    195.77 o 
  -5   5   2    21407.55    26748.21    193.43 o 
  -3   5   2        5.29    14879.63    131.06 o 
  -1   5   2    16701.03       57.76      5.68 o 
   1   5   2    53869.43    19395.71    143.65 o 
   3   5   2     2060.83    16300.63    155.21 o 
   5   5   2     2255.69      837.93     17.43 o 
   7   5   2      861.57     7676.85     95.90 o 
   9   5   2       19.17      152.89     24.76 o 
  11   5   2      811.97     1368.49     42.98 o 
  13   5   2       34.47       36.60     18.40 o 
  15   5   2      138.82     2131.14     79.12 o 
  17   5   2       12.27       24.91     25.39 o 
 -18   6   2       19.02       47.93     27.77 o 
 -16   6   2      121.85       83.12     28.31 o 
 -14   6   2      315.01      461.74     40.94 o 
 -12   6   2       20.52       -2.42     18.04 o 
 -10   6   2        2.97       -4.00     13.29 o 
  -8   6   2        0.53       -0.36     10.10 o 
  -6   6   2       88.58       67.19     10.92 o 
  -4   6   2    12676.10    31858.66    234.91 o 
  -2   6   2       25.97       11.54     19.60 o 
   0   6   2    11279.81     1665.55     23.28 o 
   2   6   2     1893.85     2083.57     29.19 o 
   4   6   2      460.10     3590.19     36.58 o 
   6   6   2       86.60      966.19     24.65 o 
   8   6   2     3498.70     1023.52     30.54 o 
  10   6   2      240.55       73.35     21.86 o 
  12   6   2      290.92       56.76     19.97 o 
  14   6   2       21.46      397.71     72.17 o 
  16   6   2       23.79      166.19     31.65 o 
  18   6   2       12.10       67.96     54.49 o 
 -19   7   2      110.85      115.61     55.76 o 
 -17   7   2      150.73      -25.12     25.12 o 
 -15   7   2      401.71     1041.66     52.27 o 
 -13   7   2       71.81      219.41     31.76 o 
 -11   7   2      268.53       78.88     18.30 o 
  -9   7   2       96.38      143.06     16.99 o 
  -7   7   2     5744.57     5141.59     55.85 o 
  -5   7   2     4133.15     6065.04     61.87 o 
  -3   7   2     1048.02     1825.48     24.26 o 
  -1   7   2      189.61       80.81      7.10 o 
   1   7   2     1758.46     4458.72     50.29 o 
   3   7   2    10419.22    25795.22    179.60 o 
   5   7   2     1178.34     2069.73     28.60 o 
   7   7   2     3364.56    11438.09    109.87 o 
   9   7   2      513.69      502.15     23.36 o 
  11   7   2      121.02      436.66     27.14 o 
  13   7   2      584.28      377.86     41.43 o 
  15   7   2      257.63      907.15     70.28 o 
  17   7   2      113.19       -8.71     25.30 o 
 -18   8   2        0.04       19.86     25.43 o 
 -16   8   2       36.69       24.03     46.57 o 
 -14   8   2      135.04      618.75     57.10 o 
 -12   8   2       39.71      256.08     26.11 o 
 -10   8   2      282.50      147.71     20.93 o 
  -8   8   2      900.44     6648.23     95.60 o 
  -6   8   2       55.18       74.61     12.49 o 
  -4   8   2    24223.97    52303.16    412.61 o 
  -2   8   2        0.48     1838.90     32.60 o 
   0   8   2     2477.30     8249.44    157.22 o 
   2   8   2      249.63      265.76     11.99 o 
   4   8   2     5677.67       41.14     10.95 o 
   6   8   2     2740.46     6567.48     71.75 o 
   8   8   2      113.27      270.09     24.06 o 
  10   8   2     1895.84      971.49     35.81 o 
  12   8   2       73.67        1.70     20.47 o 
  14   8   2      109.61      537.06     50.66 o 
  16   8   2       30.84      183.10     32.97 o 
  18   8   2       51.31       53.68     36.09 o 
 -17   9   2       30.01      -13.11     24.55 o 
 -15   9   2      144.41      108.43     32.05 o 
 -13   9   2        4.55       19.13     19.96 o 
 -11   9   2       51.98      459.67     45.49 o 
  -9   9   2       62.88      116.41     16.92 o 
  -7   9   2      301.27      229.40     22.12 o 
  -5   9   2     2587.71     1352.48     25.64 o 
  -3   9   2     8664.54     8042.00     90.07 o 
  -1   9   2     7580.37     6092.07     60.41 o 
   1   9   2     1124.09     1491.88     28.99 o 
   3   9   2    11000.16    22120.22    224.51 o 
   5   9   2     1027.34     1075.16     27.59 o 
   7   9   2     4329.23     7975.35     89.99 o 
   9   9   2      692.41      163.86     18.87 o 
  11   9   2      662.26     1186.46     41.55 o 
  13   9   2       63.94      166.27     25.82 o 
  15   9   2      119.79       37.44     25.70 o 
  17   9   2        0.94       66.69     52.90 o 
 -18  10   2       72.04        3.37     28.42 o 
 -16  10   2        1.05       13.37     23.69 o 
 -14  10   2       76.80      408.43     35.32 o 
 -12  10   2      209.69     2270.17     66.68 o 
 -10  10   2      130.69     1146.40     40.82 o 
  -8  10   2     1974.81     8277.17    106.06 o 
  -6  10   2      100.00      145.99     15.62 o 
  -4  10   2     4932.74    11876.15    120.55 o 
  -2  10   2     2104.35     1081.59     22.18 o 
   0  10   2     7728.31    23307.73    208.66 o 
   2  10   2     3302.59     4958.75     49.08 o 
   4  10   2     9089.52      299.92     10.67 o 
   6  10   2     6557.55     2422.00     36.88 o 
   8  10   2      941.24     2283.29     38.63 o 
  10  10   2       92.70       18.59     14.96 o 
  12  10   2      231.76     1859.55     59.83 o 
  14  10   2       89.36      557.24     40.52 o 
  16  10   2       31.04      142.54     44.26 o 
 -17  11   2       30.71       34.26     32.67 o 
 -15  11   2        1.77       71.42     28.03 o 
 -13  11   2       72.25      640.21     39.58 o 
 -11  11   2      877.73     1425.06     49.75 o 
  -9  11   2       29.59       99.17     17.76 o 
  -7  11   2     2376.11     3753.11     58.01 o 
  -5  11   2     1206.41     1831.11     34.11 o 
  -3  11   2     2890.75     3211.08     46.26 o 
  -1  11   2       38.60       19.89     11.02 o 
   1  11   2     3297.48     2204.26     41.38 o 
   3  11   2      516.22      741.59     24.65 o 
   5  11   2      243.34      313.83     13.88 o 
   7  11   2       37.81      522.61     18.51 o 
   9  11   2      125.95      370.43     22.06 o 
  11  11   2      106.86      893.80     56.19 o 
  13  11   2       10.68        0.90     18.05 o 
  15  11   2       22.11        8.00     30.46 o 
  17  11   2        0.51       40.92     35.38 o 
 -16  12   2        1.02       19.15     33.93 o 
 -14  12   2       10.89      239.43     33.38 o 
 -12  12   2       46.64      845.05     44.60 o 
 -10  12   2      307.14      859.47     45.01 o 
  -8  12   2       33.96     1125.24     31.26 o 
  -6  12   2        6.51        1.49      9.84 o 
  -4  12   2     6532.91     8354.59     98.27 o 
  -2  12   2        4.74       -9.75      9.75 o 
   0  12   2        1.38     2503.93     43.74 o 
   2  12   2       26.89        7.79      9.85 o 
   4  12   2     1222.78     2773.16     54.28 o 
   6  12   2       64.14       39.31     13.37 o 
   8  12   2      734.20     2141.18     41.50 o 
  10  12   2        0.23       31.46     25.33 o 
  12  12   2      154.68      653.31     48.70 o 
  14  12   2       98.48       49.94     30.01 o 
  16  12   2      188.70      190.31     43.91 o 
 -17  13   2        2.84      397.10     78.69 o 
 -15  13   2      116.22       38.56     42.01 o 
 -13  13   2      204.67      729.21     54.43 o 
 -11  13   2      598.14     3172.14     84.51 o 
  -9  13   2      278.84       25.91     24.03 o 
  -7  13   2      201.62      175.42     16.69 o 
  -5  13   2        1.16        9.70     11.02 o 
  -3  13   2       48.77       18.00     10.57 o 
  -1  13   2       99.44       98.56     13.17 o 
   1  13   2       65.79      230.04     21.38 o 
   3  13   2        8.65       28.97     15.47 o 
   5  13   2     1032.64      935.74     32.40 o 
   7  13   2       36.73      327.10     31.48 o 
   9  13   2      116.01      211.54     31.10 o 
  11  13   2      373.52     1595.71     70.95 o 
  13  13   2       21.87       42.23     32.93 o 
  15  13   2       21.04       88.09     40.41 o 
 -16  14   2      145.43      229.00     59.12 o 
 -14  14   2      203.26      791.54     68.91 o 
 -12  14   2       25.12       73.21     25.24 o 
 -10  14   2        0.77       61.25     32.09 o 
  -8  14   2      207.66      198.46     26.83 o 
  -6  14   2       76.99       42.15     13.49 o 
  -4  14   2      928.29      454.87     21.42 o 
  -2  14   2      922.88     1865.72     38.25 o 
   0  14   2      725.11      762.17     27.03 o 
   2  14   2        2.48       -4.53     13.22 o 
   4  14   2       48.35     1086.03     36.28 o 
   6  14   2       12.02       43.28     16.80 o 
   8  14   2      994.56     1117.95     39.49 o 
  10  14   2       91.29      170.01     33.11 o 
  12  14   2      146.16       11.02     28.06 o 
  14  14   2       30.53      102.45     61.97 o 
  16  14   2       16.71      162.31    104.32 o 
 -15  15   2      223.06      632.48     66.28 o 
 -13  15   2       30.76      170.75     45.87 o 
 -11  15   2       73.78      506.07     40.64 o 
  -9  15   2     1037.97      884.04     41.74 o 
  -7  15   2      102.34     1092.81     35.33 o 
  -5  15   2       58.01       26.58     12.65 o 
  -3  15   2     1798.57        8.22     10.87 o 
  -1  15   2      143.37      717.55     25.01 o 
   1  15   2      130.72      472.83     33.24 o 
   3  15   2     1414.46     2261.63     57.44 o 
   5  15   2      900.18     1005.25     38.98 o 
   7  15   2      665.00     3164.09     74.68 o 
   9  15   2      231.59      155.69     43.60 o 
  11  15   2      195.88      427.09     46.23 o 
  13  15   2      140.68      181.43     51.38 o 
  15  15   2      115.36      351.82     60.70 o 
 -14  16   2      304.42       81.84     41.34 o 
 -12  16   2       71.27        2.62     29.00 o 
 -10  16   2       76.44       25.83     28.39 o 
  -8  16   2        8.64       43.37     17.37 o 
  -6  16   2        2.38      143.78     18.06 o 
  -4  16   2      387.88      626.98     26.94 o 
  -2  16   2      293.46      461.01     21.90 o 
   0  16   2      734.09      167.43     12.97 o 
   2  16   2      339.09     1506.05     48.14 o 
   4  16   2       23.51       25.81     18.53 o 
   6  16   2       28.63       14.64     19.05 o 
   8  16   2       39.69      -14.47     23.74 o 
  10  16   2       23.70      -12.46     27.15 o 
  12  16   2       23.62       21.92     30.86 o 
  14  16   2       83.53      109.83     46.12 o 
 -15  17   2      272.40      576.49     76.81 o 
 -13  17   2       41.76       25.09     37.39 o 
 -11  17   2      234.75      176.82     57.83 o 
  -9  17   2      399.60      147.51     40.27 o 
  -7  17   2      180.01      364.71     33.71 o 
  -5  17   2        9.22       46.53     19.65 o 
  -3  17   2     1609.55      306.31     21.52 o 
  -1  17   2      141.30      417.84     22.90 o 
   1  17   2      327.29      173.12     28.19 o 
   3  17   2      763.05     1596.90     55.20 o 
   5  17   2       87.21      335.86     30.30 o 
   7  17   2      381.49     1501.35     54.85 o 
   9  17   2       32.71      135.93     41.22 o 
  11  17   2      178.23      757.52     61.89 o 
  13  17   2        0.32       57.22     43.52 o 
 -14  18   2        5.55      165.19     58.35 o 
 -12  18   2       49.81       75.33     41.44 o 
 -10  18   2      184.64      361.15     48.98 o 
  -8  18   2      460.24      688.49     59.45 o 
  -6  18   2      414.26     2650.06     76.68 o 
  -4  18   2       12.09      104.60     19.12 o 
  -2  18   2      235.23      556.94     29.96 o 
   0  18   2       23.66      338.51     27.26 o 
   2  18   2      202.87       50.33     22.65 o 
   4  18   2      171.94       23.08     20.22 o 
   6  18   2        1.32      620.43     39.39 o 
   8  18   2        7.18       -5.23     19.84 o 
  10  18   2      186.01      221.07     45.40 o 
  12  18   2       19.62       -4.61     33.21 o 
  14  18   2       39.23      263.96     65.38 o 
 -13  19   2       45.80       24.50     47.64 o 
 -11  19   2      217.82       16.04     36.10 o 
  -9  19   2       20.67       28.00     33.60 o 
  -7  19   2        2.22       -5.63     18.70 o 
  -5  19   2       98.35      -17.43     21.43 o 
  -3  19   2       12.30      885.05     70.65 o 
  -1  19   2       29.66      115.21     21.17 o 
   1  19   2      229.93      400.80     29.66 o 
   3  19   2       43.68      216.44     29.86 o 
   5  19   2       17.60       13.35     22.99 o 
   7  19   2      100.21       12.67     22.94 o 
   9  19   2        5.11        0.10     28.15 o 
  11  19   2       14.40       80.34     42.37 o 
  13  19   2        5.84      -39.71     41.49 o 
 -12  20   2        1.38      174.94     55.57 o 
 -10  20   2        8.50      204.50     67.04 o 
  -8  20   2       72.35      868.61     66.07 o 
  -6  20   2       42.27       24.33     22.30 o 
  -4  20   2      115.74      422.02     53.12 o 
  -2  20   2      235.92      608.48     45.18 o 
   0  20   2        3.54      844.70     44.47 o 
   2  20   2      343.64      701.93     39.65 o 
   4  20   2        0.01     2675.11     86.46 o 
   6  20   2       54.75      104.79     33.87 o 
   8  20   2       52.02      689.02     66.05 o 
  10  20   2       33.10       38.59     41.50 o 
  12  20   2       74.48       22.06     41.69 o 
 -11  21   2        3.24       46.29     40.25 o 
  -9  21   2       78.73       53.35     35.64 o 
  -7  21   2      207.57      268.32     52.81 o 
  -5  21   2       61.98      107.63     28.10 o 
  -3  21   2      148.00       81.68     31.38 o 
  -1  21   2      412.95      316.13     38.39 o 
   1  21   2      119.48      193.52     40.18 o 
   3  21   2      154.06      126.97     28.64 o 
   5  21   2      223.52       23.27     26.72 o 
   7  21   2        0.05      163.45     45.52 o 
   9  21   2       20.77      159.46     50.06 o 
  11  21   2      208.63      -10.74     37.68 o 
 -10  22   2       61.21       27.13     37.15 o 
  -8  22   2       94.07      168.50     48.32 o 
  -6  22   2       11.36      187.33     37.21 o 
  -4  22   2      391.19      726.08     62.94 o 
  -2  22   2        6.36       16.38     32.89 o 
   0  22   2      137.24     1063.32     63.29 o 
   2  22   2       40.19       -9.27     39.60 o 
   4  22   2       85.17      494.88     77.43 o 
   6  22   2        1.59        2.43     29.60 o 
   8  22   2       28.58      262.47     50.97 o 
  10  22   2       12.24       16.69     38.06 o 
  -9  23   2       30.48      -10.39     37.13 o 
  -7  23   2       69.96       -6.04     42.85 o 
  -5  23   2        3.54       89.08     34.31 o 
  -3  23   2       46.16      153.82     35.73 o 
  -1  23   2        5.73        4.58     25.25 o 
   1  23   2       22.72      140.29     38.96 o 
   3  23   2      144.80      223.57     40.74 o 
   5  23   2       11.16      222.30     69.45 o 
   7  23   2      139.97      198.79     50.61 o 
   9  23   2       39.25      -11.26     38.11 o 
  -8  24   2        1.04      434.44     74.22 o 
  -6  24   2        0.81       23.06     28.22 o 
  -4  24   2      107.09      137.27     36.62 o 
  -2  24   2        1.99      -17.59     29.05 o 
   0  24   2      188.32      158.92     39.48 o 
   2  24   2        0.30       96.25     43.84 o 
   4  24   2       64.88      -12.72     27.94 o 
   6  24   2       13.72       24.72     41.78 o 
   8  24   2        2.54       59.52     48.57 o 
  -7  25   2       20.65       99.66     57.54 o 
  -5  25   2        1.67      -27.39     29.70 o 
  -3  25   2      221.57      -11.44     34.53 o 
  -1  25   2       14.85       10.70     30.07 o 
   1  25   2        4.18      165.69     76.38 o 
   3  25   2       56.81       52.49     33.96 o 
   5  25   2        0.92       58.74     38.36 o 
  -4  26   2        0.02       64.18     43.08 o 
  -2  26   2       56.54       20.26     34.51 o 
   0  26   2        7.96      157.31     47.42 o 
   2  26   2       35.39       71.14     52.98 o 
   4  26   2        5.60       44.25     36.21 o 
 -19   1   3      136.68       38.32     27.72 o 
 -17   1   3       32.26      448.08     42.54 o 
 -15   1   3       70.46      666.72     41.60 o 
 -13   1   3     1931.84     2800.71     76.66 o 
 -11   1   3      214.80      128.82     19.51 o 
  -9   1   3      188.18    14187.28    250.43 o 
  -7   1   3     7793.83     6750.21    110.76 o 
  -5   1   3      736.38     8114.73     61.88 o 
  -3   1   3    23553.19    19732.79    174.76 o 
  -1   1   3    10573.09     1863.42     12.63 o 
   1   1   3    14359.85     3697.47     31.73 o 
   3   1   3    24143.01    13345.49     91.60 o 
   5   1   3    24768.87     5389.18     56.37 o 
   7   1   3     1726.76     6012.85     62.76 o 
   9   1   3     8173.31    37603.32    665.04 o 
  11   1   3      184.11      157.23     19.00 o 
  13   1   3     2072.37    14370.96    273.88 o 
  15   1   3       28.66      120.81     28.04 o 
  17   1   3       58.20     1770.75     87.08 o 
  19   1   3       19.68       39.02     43.52 o 
 -18   2   3        3.26       28.62     27.23 o 
 -16   2   3       23.80      134.94     28.37 o 
 -14   2   3      113.59       20.20     19.81 o 
 -12   2   3      911.11     1080.09     44.12 o 
 -10   2   3     2202.83     3786.68    113.82 o 
  -8   2   3       80.85       25.17     10.10 o 
  -6   2   3       66.21       20.59     12.40 o 
  -4   2   3    29950.46    15549.85    102.04 o 
  -2   2   3     9301.53      699.43      9.38 o 
   0   2   3      282.85     1514.40     31.93 o 
   2   2   3     7560.03    41826.79    250.69 o 
   4   2   3    19098.08    37430.84    251.48 o 
   6   2   3      549.72     1454.96     23.31 o 
   8   2   3     3074.54    11399.32    143.16 o 
  10   2   3      531.85      641.42     29.33 o 
  12   2   3      158.42      633.92     36.64 o 
  14   2   3      130.39      781.85     48.22 o 
  16   2   3      228.19      421.41     42.23 o 
  18   2   3        2.79      100.20     33.65 o 
 -19   3   3      115.76       50.16     29.30 o 
 -17   3   3       74.24      587.12     58.79 o 
 -15   3   3      228.16      742.97     44.64 o 
 -13   3   3       49.71      938.60     42.56 o 
 -11   3   3      243.67       38.48     19.16 o 
  -9   3   3      596.22      890.03     27.32 o 
  -7   3   3     1427.23     1287.44     27.85 o 
  -5   3   3     1187.06    11956.31     87.61 o 
  -3   3   3     7669.45     9999.57     86.51 o 
  -1   3   3    12693.39     1267.30     13.45 o 
   1   3   3    32371.00    34813.67    214.40 o 
   3   3   3    33693.00    68847.95    420.17 o 
   5   3   3      856.77     4691.76     49.80 o 
   7   3   3     1867.81     1033.70     30.06 o 
   9   3   3     1779.31     6025.89     94.06 o 
  11   3   3       86.00       93.35     18.23 o 
  13   3   3        0.05     1061.42     49.05 o 
  15   3   3        5.33       77.08     26.31 o 
  17   3   3       23.32      864.83     56.61 o 
 -18   4   3        1.11       27.38     25.69 o 
 -16   4   3      194.15     1188.37     57.15 o 
 -14   4   3      167.37      321.55     32.09 o 
 -12   4   3      734.84     1004.99     43.14 o 
 -10   4   3     2571.72     2852.12     57.83 o 
  -8   4   3     1072.03     1335.06     32.27 o 
  -6   4   3     4401.08    16034.68    262.03 o 
  -4   4   3       72.27       57.00     14.62 o 
  -2   4   3     9510.58    51445.19    292.85 o 
   0   4   3    28216.64    28605.43    209.24 o 
   2   4   3     3957.82    22772.16    169.36 o 
   4   4   3    26123.28    20645.93    258.16 o 
   6   4   3      375.16     6615.35     81.74 o 
   8   4   3      102.57        7.90      9.14 o 
  10   4   3      337.77     2367.03     55.29 o 
  12   4   3       14.78      126.07     22.13 o 
  14   4   3       67.56      498.43     38.14 o 
  16   4   3      255.96     1040.46     60.01 o 
  18   4   3       17.12       93.89     65.82 o 
 -19   5   3       13.69      -27.80     27.80 o 
 -17   5   3       56.16        6.59     25.65 o 
 -15   5   3      515.16      697.62     44.27 o 
 -13   5   3        3.42       91.58     22.16 o 
 -11   5   3      384.80      458.35     27.07 o 
  -9   5   3       58.35       33.69     14.08 o 
  -7   5   3      149.93      173.17     12.59 o 
  -5   5   3      718.90      870.57     26.49 o 
  -3   5   3     1154.50      753.88     19.12 o 
  -1   5   3     1050.53     1944.42     26.84 o 
   1   5   3     8397.34     8862.40     82.95 o 
   3   5   3     9353.73     3586.35     65.73 o 
   5   5   3      645.04     1979.29     26.75 o 
   7   5   3      162.78      211.34     12.24 o 
   9   5   3      332.28      525.40     41.43 o 
  11   5   3        8.52       35.25     16.89 o 
  13   5   3       89.92      151.59     23.40 o 
  15   5   3       10.84       30.80     25.75 o 
  17   5   3        0.79       53.35     27.83 o 
 -18   6   3       43.39        0.58     23.30 o 
 -16   6   3       63.32      574.18     44.64 o 
 -14   6   3      110.09      363.15     33.19 o 
 -12   6   3      537.42     1266.95     41.71 o 
 -10   6   3     1267.15      569.53     28.10 o 
  -8   6   3     1337.44     2863.73     50.98 o 
  -6   6   3     6512.99    16601.37    163.58 o 
  -4   6   3      243.39      310.95     11.39 o 
  -2   6   3    51410.58     9288.10     72.84 o 
   0   6   3      949.58      -12.14     12.14 o 
   2   6   3     5550.20      105.47     12.35 o 
   4   6   3     3433.19     2705.26     30.84 o 
   6   6   3     1393.03    11887.12    113.20 o 
   8   6   3     3918.78      907.57     30.00 o 
  10   6   3      128.54     1524.34     44.17 o 
  12   6   3       33.53       11.49     16.42 o 
  14   6   3       64.26     1035.13     50.87 o 
  16   6   3      143.31      563.81     47.27 o 
  18   6   3       13.02       35.09     36.63 o 
 -19   7   3        5.63        3.43     25.76 o 
 -17   7   3       49.79      155.18     34.64 o 
 -15   7   3      244.64       63.83     29.07 o 
 -13   7   3      388.45     1119.16     45.91 o 
 -11   7   3       22.72      683.30     32.56 o 
  -9   7   3      143.96     1816.43     43.74 o 
  -7   7   3      147.10      818.15     19.86 o 
  -5   7   3     6111.93    26977.90    223.43 o 
  -3   7   3      692.44     1914.40     25.64 o 
  -1   7   3     5774.30     2602.61     27.78 o 
   1   7   3    12263.01     9262.61     91.39 o 
   3   7   3    12551.23     5867.12     67.68 o 
   5   7   3      612.18     1926.44     26.95 o 
   7   7   3      821.61      257.93     12.02 o 
   9   7   3      439.74       20.44     18.11 o 
  11   7   3      107.61       52.84     28.86 o 
  13   7   3       77.24      808.69     40.94 o 
  15   7   3       12.32       18.26     20.96 o 
  17   7   3        0.41      152.17     69.32 o 
 -18   8   3       77.11       66.06     30.99 o 
 -16   8   3      382.26       97.43     27.26 o 
 -14   8   3      191.66      171.03     27.88 o 
 -12   8   3      171.76     1201.05     44.15 o 
 -10   8   3      467.08      304.13     33.85 o 
  -8   8   3      113.58     1694.91     29.14 o 
  -6   8   3     1178.04      234.23     12.59 o 
  -4   8   3      910.43       48.12      8.80 o 
  -2   8   3      401.71     3133.42     36.27 o 
   0   8   3    15320.63    10861.28    107.18 o 
   2   8   3     6935.35    30008.79    276.04 o 
   4   8   3     3137.69     2889.76     43.72 o 
   6   8   3     2529.76     6828.36     94.30 o 
   8   8   3      781.13      339.88     23.12 o 
  10   8   3      215.91      340.59     23.23 o 
  12   8   3      135.05      102.25     20.47 o 
  14   8   3       63.69      188.47     27.48 o 
  16   8   3       35.54       25.70     24.10 o 
  18   8   3       89.14        7.68     56.77 o 
 -17   9   3        0.09       72.72     29.41 o 
 -15   9   3       23.38      111.26     62.58 o 
 -13   9   3     1628.57     4195.88    117.43 o 
 -11   9   3       41.91      214.08     24.96 o 
  -9   9   3     1694.77     2325.15     51.65 o 
  -7   9   3      215.54      288.43     18.13 o 
  -5   9   3      632.02     3824.32     49.59 o 
  -3   9   3    13055.13     3159.76     40.89 o 
  -1   9   3      486.50    11293.91    100.92 o 
   1   9   3    20002.20     8434.73     95.65 o 
   3   9   3      298.77       89.66     15.84 o 
   5   9   3     5260.80      668.53     25.32 o 
   7   9   3     7198.38    12718.22    228.65 o 
   9   9   3      104.57      794.53     37.73 o 
  11   9   3      245.05      193.04     24.46 o 
  13   9   3      113.05     2038.24     66.54 o 
  15   9   3        7.80       11.99     32.02 o 
  17   9   3       44.05       51.72     34.92 o 
 -18  10   3       22.94      -20.18     31.03 o 
 -16  10   3       70.45       99.94     27.96 o 
 -14  10   3       10.55      107.50     39.30 o 
 -12  10   3        0.00       13.18     21.51 o 
 -10  10   3       12.41       31.23     16.95 o 
  -8  10   3      182.34      136.26     18.67 o 
  -6  10   3      252.08       90.96     12.47 o 
  -4  10   3       52.60       -4.54      9.69 o 
  -2  10   3       70.64     1119.36     23.48 o 
   0  10   3     1372.79     5482.05     96.41 o 
   2  10   3     4920.18    11193.76    131.56 o 
   4  10   3     4458.82     6157.83     86.22 o 
   6  10   3     2307.42     3797.45     58.26 o 
   8  10   3      437.77      280.18     20.65 o 
  10  10   3      294.90      926.23     44.98 o 
  12  10   3      222.44      438.27     32.38 o 
  14  10   3      140.15       48.44     31.13 o 
  16  10   3      122.57       20.45     31.27 o 
 -17  11   3        0.78      152.56     67.39 o 
 -15  11   3      138.17        0.77     20.22 o 
 -13  11   3       45.46      843.19     63.57 o 
 -11  11   3      161.45      147.80     32.96 o 
  -9  11   3      266.67      568.82     30.27 o 
  -7  11   3       38.54      135.85     14.26 o 
  -5  11   3     1001.44     5574.83     72.15 o 
  -3  11   3       53.76      119.28     12.25 o 
  -1  11   3     9522.58    24716.75    218.59 o 
   1  11   3     7249.19      129.10     17.05 o 
   3  11   3     1892.76    15428.36    185.58 o 
   5  11   3     5771.54     1861.50     40.15 o 
   7  11   3     2521.02     6068.53    129.69 o 
   9  11   3      171.42      236.18     20.54 o 
  11  11   3      277.67      407.28     27.58 o 
  13  11   3        8.49      453.57     43.96 o 
  15  11   3       50.34        0.18     26.70 o 
  17  11   3        7.79        5.10     44.30 o 
 -16  12   3        8.49      121.53     39.16 o 
 -14  12   3      246.26      115.29     29.55 o 
 -12  12   3       99.88     1010.91     50.62 o 
 -10  12   3      649.30     2227.07     61.01 o 
  -8  12   3      247.63      427.58     20.56 o 
  -6  12   3      276.82      433.59     20.27 o 
  -4  12   3     1133.06     1195.59     28.27 o 
  -2  12   3      253.95      109.45     18.79 o 
   0  12   3      148.88      583.32     22.78 o 
   2  12   3       78.50     1215.55     33.08 o 
   4  12   3      301.38      265.22     24.05 o 
   6  12   3      153.71      158.94     16.29 o 
   8  12   3        7.42       54.77     21.74 o 
  10  12   3       13.93      233.57     32.58 o 
  12  12   3       40.26       75.74     31.47 o 
  14  12   3        4.87       31.08     29.83 o 
  16  12   3        8.44       17.60     36.06 o 
 -17  13   3       34.09        4.55     32.42 o 
 -15  13   3        5.57      337.78     41.21 o 
 -13  13   3        4.29      792.23     45.71 o 
 -11  13   3      341.33      386.76     50.68 o 
  -9  13   3      226.46      466.14     34.12 o 
  -7  13   3       73.87       66.22     13.58 o 
  -5  13   3      356.14      469.89     21.25 o 
  -3  13   3      142.47       54.35     12.39 o 
  -1  13   3      113.85      148.57     14.18 o 
   1  13   3      786.25      234.39     19.27 o 
   3  13   3       69.03      127.60     17.32 o 
   5  13   3      859.70     1408.41     38.60 o 
   7  13   3        7.37      132.86     19.71 o 
   9  13   3     1340.43     1475.74     60.24 o 
  11  13   3       18.41       36.62     33.65 o 
  13  13   3        7.37       63.84     32.29 o 
  15  13   3       10.13       -1.47     29.66 o 
 -16  14   3       48.52      519.52     69.12 o 
 -14  14   3      142.82        9.39     29.81 o 
 -12  14   3       17.51       62.25     30.68 o 
 -10  14   3      354.22      817.11     42.02 o 
  -8  14   3       62.89      400.65     24.63 o 
  -6  14   3      462.31       29.86     19.62 o 
  -4  14   3       34.05      642.15     24.52 o 
  -2  14   3      169.00      227.47     16.36 o 
   0  14   3       31.56       52.60     10.80 o 
   2  14   3     1900.89     2174.87     52.27 o 
   4  14   3      722.79      110.18     18.54 o 
   6  14   3      290.54      849.87     34.76 o 
   8  14   3      437.46     1496.25     48.69 o 
  10  14   3       84.10     1363.10     64.63 o 
  12  14   3       12.73       29.53     33.33 o 
  14  14   3        3.56       80.10     36.35 o 
  16  14   3       36.35      119.00     80.53 o 
 -15  15   3      267.70       84.73     42.40 o 
 -13  15   3      392.64      669.07     62.24 o 
 -11  15   3      193.01      518.11     41.30 o 
  -9  15   3       91.52      100.96     24.74 o 
  -7  15   3      570.36      700.15     31.14 o 
  -5  15   3       72.48       85.16     16.77 o 
  -3  15   3      105.63      242.33     18.06 o 
  -1  15   3     1181.34     3453.29     60.12 o 
   1  15   3     1024.53      711.78     29.46 o 
   3  15   3       88.80       22.59     16.50 o 
   5  15   3       44.18       16.43     18.30 o 
   7  15   3      307.77     1415.50     48.92 o 
   9  15   3        2.64      141.33     32.30 o 
  11  15   3        0.93       15.04     26.81 o 
  13  15   3       57.59       57.61     35.54 o 
  15  15   3       35.95      -20.04     36.06 o 
 -14  16   3      188.70       50.08     39.31 o 
 -12  16   3       58.29      -36.48     36.48 o 
 -10  16   3      370.74      647.37     43.13 o 
  -8  16   3       30.75       87.95     22.69 o 
  -6  16   3      203.38       46.99     17.08 o 
  -4  16   3     3034.64     2483.83     54.24 o 
  -2  16   3        0.00      672.27     29.19 o 
   0  16   3       96.04       91.77     36.06 o 
   2  16   3     3982.03     6360.68    119.92 o 
   4  16   3       63.94       97.45     24.50 o 
   6  16   3     2929.91     5959.13    118.31 o 
   8  16   3       65.99       40.90     21.79 o 
  10  16   3       75.96      526.12     48.52 o 
  12  16   3        1.91      -17.26     31.83 o 
  14  16   3       92.46      134.20     44.15 o 
 -15  17   3       11.31      160.13     52.66 o 
 -13  17   3        7.33       15.11     36.51 o 
 -11  17   3      317.49      863.05     66.23 o 
  -9  17   3      148.07       28.79     29.41 o 
  -7  17   3     1323.84     3731.15    101.17 o 
  -5  17   3      225.00      180.75     19.52 o 
  -3  17   3     1505.63      904.40     34.44 o 
  -1  17   3       38.32       14.04     13.75 o 
   1  17   3      591.68      436.06     29.19 o 
   3  17   3       20.57      201.68     32.00 o 
   5  17   3       34.99        9.62     18.81 o 
   7  17   3       13.09       21.43     44.97 o 
   9  17   3      252.38      336.41     50.62 o 
  11  17   3       32.40       28.92     32.37 o 
  13  17   3       17.40       79.95     44.33 o 
 -14  18   3       56.81       -3.82     37.85 o 
 -12  18   3        0.01        9.68     32.94 o 
 -10  18   3      149.82      -35.16     35.16 o 
  -8  18   3        9.72      134.44     27.16 o 
  -6  18   3      104.20       63.73     33.00 o 
  -4  18   3       12.74       60.89     19.27 o 
  -2  18   3      118.23      717.55     30.48 o 
   0  18   3      337.46      210.24     25.33 o 
   2  18   3      359.35     1071.15     43.66 o 
   4  18   3      187.98      311.13     31.86 o 
   6  18   3      412.68      708.50     44.60 o 
   8  18   3       51.08       84.52     27.89 o 
  10  18   3      125.08      710.35     61.74 o 
  12  18   3        0.06      151.63     57.97 o 
 -13  19   3       36.39      393.29     63.34 o 
 -11  19   3        4.13      342.45     53.98 o 
  -9  19   3       49.29      407.12     51.93 o 
  -7  19   3       29.15       79.00     26.27 o 
  -5  19   3       49.23      489.30     36.43 o 
  -3  19   3     1243.60      226.26     23.29 o 
  -1  19   3      802.99      689.79     54.96 o 
   1  19   3      315.86      207.39     23.95 o 
   3  19   3        2.88      138.05     33.67 o 
   5  19   3      443.76     1632.63     65.72 o 
   7  19   3       86.25        5.26     21.14 o 
   9  19   3      137.45      176.98     60.04 o 
  11  19   3       91.00       70.98     40.62 o 
  13  19   3       19.02      119.43     48.90 o 
 -12  20   3        3.06      -15.94     37.68 o 
 -10  20   3       15.12       90.70     43.91 o 
  -8  20   3      189.88      432.41     50.05 o 
  -6  20   3      118.05      248.10     34.58 o 
  -4  20   3       50.53      164.25     33.03 o 
  -2  20   3      595.74      213.59     25.47 o 
   0  20   3        2.28       89.65     22.95 o 
   2  20   3        0.00        2.51     17.76 o 
   4  20   3       54.42       26.90     23.42 o 
   6  20   3        0.99       -9.17     24.01 o 
   8  20   3      291.41      233.87     45.69 o 
  10  20   3       15.62       20.06     37.51 o 
  12  20   3       28.38      -21.19     40.30 o 
 -11  21   3        1.50       60.03     46.15 o 
  -9  21   3       96.23      292.62     51.82 o 
  -7  21   3        0.91       57.00     25.84 o 
  -5  21   3      348.19      939.94     55.65 o 
  -3  21   3      138.65      374.92     40.29 o 
  -1  21   3      527.73     1539.43     70.81 o 
   1  21   3      211.34      112.61     34.50 o 
   3  21   3      217.34     1126.75     52.75 o 
   5  21   3        4.32      337.63     38.93 o 
   7  21   3       39.71       65.54     27.49 o 
   9  21   3      193.31      291.70     53.76 o 
  11  21   3       18.48       39.65     41.31 o 
 -10  22   3       90.89       61.65     43.97 o 
  -8  22   3        3.60       86.14     41.68 o 
  -6  22   3       57.22       27.18     43.51 o 
  -4  22   3       32.56      420.91     45.93 o 
  -2  22   3      165.44       43.26     28.87 o 
   0  22   3      171.84       36.95     30.67 o 
   2  22   3       20.20       32.68     23.83 o 
   4  22   3       15.18       79.48     51.87 o 
   6  22   3       16.13      -18.07     25.29 o 
   8  22   3       64.70      -33.87     47.90 o 
  10  22   3       89.41       81.44     48.30 o 
  -9  23   3       79.79      294.06     61.08 o 
  -7  23   3       10.63      -43.85     43.85 o 
  -5  23   3      308.71      472.66     51.51 o 
  -3  23   3       87.11      317.26     43.71 o 
  -1  23   3      281.90      555.81     54.47 o 
   1  23   3       23.29       85.25     32.68 o 
   3  23   3        3.69      485.47     62.43 o 
   5  23   3      144.18       71.53     30.21 o 
   7  23   3        4.91       67.48     41.25 o 
   9  23   3        3.75       23.07     39.84 o 
  -8  24   3        0.04       30.14     40.88 o 
  -6  24   3       53.81        7.89     26.41 o 
  -4  24   3       13.02      -12.22     26.90 o 
  -2  24   3       15.79      302.31     46.60 o 
   0  24   3        0.01      -16.25     29.28 o 
   2  24   3      468.68      527.24     53.32 o 
   4  24   3       72.62       56.58     34.79 o 
   6  24   3      164.70      478.62     68.36 o 
   8  24   3       26.67      211.35    160.87 o 
  -7  25   3       10.49       31.88     49.12 o 
  -5  25   3        5.96      129.99     37.89 o 
  -3  25   3       62.12       15.45     34.12 o 
  -1  25   3      134.42      124.78     39.22 o 
   1  25   3        7.05       57.29     35.42 o 
   3  25   3       16.90       21.12     33.63 o 
   5  25   3       28.09      -16.46     42.06 o 
  -4  26   3        5.40      153.20     49.68 o 
  -2  26   3        1.12      514.60     57.24 o 
   0  26   3       31.97       18.42     44.76 o 
   2  26   3      147.21      196.89     64.21 o 
   4  26   3        0.34      -11.19     30.08 o 
 -18   0   4      209.63      833.13     76.49 o 
 -16   0   4        0.36      -32.78     32.78 o 
 -14   0   4      224.16     1898.33     88.71 o 
 -12   0   4      240.55     2065.53     82.00 o 
 -10   0   4     2188.97     1378.69     96.10 o 
  -8   0   4      289.49     1406.18     79.24 o 
  -6   0   4     5606.29    18451.47    197.09 o 
  -4   0   4    27870.51      892.86     24.80 o 
  -2   0   4    36387.56     2353.29     27.78 o 
   0   0   4    22704.63    75746.55   1257.86 o 
   2   0   4      619.08      809.61     17.41 o 
   4   0   4     6231.26     7791.12     94.27 o 
   6   0   4    13304.81    14567.88    183.13 o 
   8   0   4    29273.71    53314.06    656.00 o 
  10   0   4     2810.27     5886.85    132.12 o 
  12   0   4     1484.76     8519.40    240.85 o 
  14   0   4       66.36      105.49     37.88 o 
  16   0   4        0.03       69.34     39.93 o 
  18   0   4        0.66        3.47     35.61 o 
 -19   1   4        8.73       32.86     27.54 o 
 -17   1   4        0.00       -6.64     22.20 o 
 -15   1   4       11.23      114.98     25.77 o 
 -13   1   4      482.13      261.59     34.51 o 
 -11   1   4      243.77      934.41     49.52 o 
  -9   1   4      483.46     2084.75     39.84 o 
  -7   1   4      505.52      583.70     15.16 o 
  -5   1   4      151.78      152.78     10.64 o 
  -3   1   4    16115.08    14071.44    106.24 o 
  -1   1   4    14714.66    19370.58    242.05 o 
   1   1   4    57692.63    34706.75    189.24 o 
   3   1   4    14399.60    15478.04    112.05 o 
   5   1   4      143.30      436.74     12.46 o 
   7   1   4       47.42       50.11      9.70 o 
   9   1   4      231.26      188.97     23.11 o 
  11   1   4       70.13      110.51     25.23 o 
  13   1   4      406.35      561.97     62.32 o 
  15   1   4        0.59       10.56     21.43 o 
  17   1   4       49.03       -8.08     38.48 o 
 -18   2   4       74.58      614.03     49.21 o 
 -16   2   4      119.93      -21.85     22.36 o 
 -14   2   4       10.72     1312.37     52.74 o 
 -12   2   4      598.74     1444.03     61.26 o 
 -10   2   4     2430.35      280.42     20.05 o 
  -8   2   4     1230.38     1790.87     39.01 o 
  -6   2   4      127.41     7343.09     65.68 o 
  -4   2   4    37373.44    25365.55    167.09 o 
  -2   2   4      215.56     7284.20     78.75 o 
   0   2   4   117519.63    26083.37    267.28 o 
   2   2   4    72857.40   101991.48    764.13 o 
   4   2   4    24682.58     4198.62     42.60 o 
   6   2   4      538.35     1452.74     23.67 o 
   8   2   4      925.12    11609.37    203.04 o 
  10   2   4     1036.02     1704.44     45.66 o 
  12   2   4      135.75     3874.47     96.83 o 
  14   2   4       31.53      106.28     26.98 o 
  16   2   4      159.57      691.09     54.74 o 
  18   2   4        8.70       42.01     39.02 o 
 -19   3   4        1.02       14.61     25.43 o 
 -17   3   4       70.55      460.61     42.41 o 
 -15   3   4      293.77      739.28     49.77 o 
 -13   3   4      337.28      275.48     27.65 o 
 -11   3   4     1863.67     3277.43     66.55 o 
  -9   3   4      242.05       49.97     13.16 o 
  -7   3   4     3810.54     4663.43    100.15 o 
  -5   3   4     1890.03     1894.02     24.22 o 
  -3   3   4     1627.35    17579.20    115.59 o 
  -1   3   4      187.00     2848.62     27.96 o 
   1   3   4     2126.23     9934.49     75.28 o 
   3   3   4     4187.55    19661.58    141.26 o 
   5   3   4     1841.48       47.19      7.67 o 
   7   3   4     1353.48     1587.03     25.78 o 
   9   3   4      842.76     1299.83     56.68 o 
  11   3   4      182.84     1878.95     49.77 o 
  13   3   4       73.89     1803.00     63.33 o 
  15   3   4      247.04      809.42     48.35 o 
  17   3   4       16.99      -20.85     26.44 o 
 -18   4   4        3.16      192.15     44.76 o 
 -16   4   4      108.84       91.04     30.33 o 
 -14   4   4       27.30      372.31     33.10 o 
 -12   4   4      450.73      856.31     34.62 o 
 -10   4   4     3397.31     1297.56     37.24 o 
  -8   4   4      338.81      183.22     23.86 o 
  -6   4   4      263.78      561.37     17.50 o 
  -4   4   4     3388.92     3448.64     43.71 o 
  -2   4   4      493.91       35.37     13.66 o 
   0   4   4    12216.68     3410.16     44.58 o 
   2   4   4      122.74      142.43      6.20 o 
   4   4   4      384.79      925.59     17.31 o 
   6   4   4     1062.85      635.39     16.12 o 
   8   4   4      593.81      695.01     21.29 o 
  10   4   4      173.50      153.71     20.13 o 
  12   4   4       19.21       28.96     17.29 o 
  14   4   4       10.27        0.41     20.50 o 
  16   4   4        1.13       61.69     27.48 o 
  18   4   4       14.52       58.99     35.49 o 
 -19   5   4        1.06       51.46     32.60 o 
 -17   5   4      139.14      467.83     42.22 o 
 -15   5   4      476.26     1495.62     62.26 o 
 -13   5   4      327.69      694.74     35.51 o 
 -11   5   4     1688.01     2027.17     51.53 o 
  -9   5   4      691.39     1339.65     35.43 o 
  -7   5   4     4197.29     1304.87     32.27 o 
  -5   5   4      169.16     6775.16     64.46 o 
  -3   5   4    24809.91       98.43      7.62 o 
  -1   5   4    16674.85     7168.15     55.96 o 
   1   5   4    28431.48     7410.26     67.91 o 
   3   5   4     1079.64    14066.52    199.05 o 
   5   5   4      181.01     9876.15     96.29 o 
   7   5   4     1956.31    12478.55    145.49 o 
   9   5   4      793.50      722.36     28.02 o 
  11   5   4       25.32     1093.13     39.73 o 
  13   5   4       10.81       28.38     19.32 o 
  15   5   4      362.53     1210.72     57.90 o 
  17   5   4        0.29        5.66     28.42 o 
 -18   6   4       38.79       60.71     32.81 o 
 -16   6   4        3.87       -7.25     23.39 o 
 -14   6   4      113.76       -3.28     17.87 o 
 -12   6   4       97.19       26.35     27.12 o 
 -10   6   4     2290.56     4608.63     82.34 o 
  -8   6   4      125.56       47.66     14.35 o 
  -6   6   4     1826.05     5241.84     56.50 o 
  -4   6   4     7861.09     8062.90     93.94 o 
  -2   6   4      890.56     1000.71     16.33 o 
   0   6   4     6191.73     9294.72     83.13 o 
   2   6   4       56.29       83.35      9.75 o 
   4   6   4     1519.75      504.17     13.91 o 
   6   6   4     3993.10     6258.52     68.93 o 
   8   6   4      990.34      117.55     14.37 o 
  10   6   4      116.97      103.29     19.23 o 
  12   6   4        0.35      -12.26     16.75 o 
  14   6   4      167.75      734.66     46.72 o 
  16   6   4      245.15      257.88     35.82 o 
  18   6   4        0.18        5.95     30.42 o 
 -19   7   4       23.08      139.26     35.22 o 
 -17   7   4        0.85       27.91     24.25 o 
 -15   7   4      119.97      174.30     30.48 o 
 -13   7   4      926.80     2246.07     65.20 o 
 -11   7   4       85.36       56.83     18.90 o 
  -9   7   4        0.01     2231.24     49.42 o 
  -7   7   4      682.54     2395.69     35.50 o 
  -5   7   4      756.66     1551.78     26.27 o 
  -3   7   4    12404.81       36.62      9.58 o 
  -1   7   4      423.00     7384.70     67.74 o 
   1   7   4     3799.59    17489.37    160.57 o 
   3   7   4    23661.87    48653.63    438.59 o 
   5   7   4       40.57     4835.93     72.59 o 
   7   7   4      320.59     1022.95     22.71 o 
   9   7   4      506.36     1798.25     68.39 o 
  11   7   4      110.30        4.09     13.95 o 
  13   7   4      725.48      142.61     24.76 o 
  15   7   4       18.12      441.35     42.57 o 
  17   7   4      124.23       57.96     36.26 o 
 -18   8   4       41.88      338.57     41.82 o 
 -16   8   4        2.20       55.25     32.25 o 
 -14   8   4       51.71     1522.58     57.30 o 
 -12   8   4      247.04     1565.28     53.94 o 
 -10   8   4      422.23     1007.53     36.42 o 
  -8   8   4      230.58     1233.01     43.55 o 
  -6   8   4      214.36      310.93     23.30 o 
  -4   8   4     1547.56     5348.18     59.57 o 
  -2   8   4     1780.62     7937.06     72.67 o 
   0   8   4    10302.57     4697.34     56.90 o 
   2   8   4       64.22      152.20     12.70 o 
   4   8   4     1302.16     2622.20     35.06 o 
   6   8   4       31.27     1012.83     23.25 o 
   8   8   4     1012.46     3173.62     92.29 o 
  10   8   4       29.79      655.62     29.81 o 
  12   8   4       62.13       -4.20     14.65 o 
  14   8   4       14.13      925.95     46.54 o 
  16   8   4        4.97       55.00     36.32 o 
 -17   9   4        0.00       13.41     28.92 o 
 -15   9   4      184.83       40.68     22.98 o 
 -13   9   4       66.74       78.59     32.57 o 
 -11   9   4       77.74        7.20     17.71 o 
  -9   9   4       22.83       31.55     14.86 o 
  -7   9   4      137.36       77.66     11.17 o 
  -5   9   4      139.76      325.19     14.18 o 
  -3   9   4      873.25     1467.92     26.28 o 
  -1   9   4     2295.24     1521.83     39.53 o 
   1   9   4     5869.34     6649.84     80.32 o 
   3   9   4      253.63      157.06     17.65 o 
   5   9   4     1912.02     1883.04     39.99 o 
   7   9   4     1363.27      304.17     14.56 o 
   9   9   4      576.79      367.92     30.83 o 
  11   9   4       46.53       50.37     19.05 o 
  13   9   4      121.48       10.70     16.47 o 
  15   9   4      158.99       61.92     33.45 o 
  17   9   4       27.15       42.56     35.36 o 
 -18  10   4       11.69      179.36     35.99 o 
 -16  10   4      124.67      142.71     32.14 o 
 -14  10   4        0.93      535.05     39.22 o 
 -12  10   4      132.87     1049.47     46.43 o 
 -10  10   4      231.76      922.85     51.49 o 
  -8  10   4      495.08     1588.84     32.69 o 
  -6  10   4      359.24     1363.61     29.01 o 
  -4  10   4       95.95     1035.00     23.18 o 
  -2  10   4     5146.39     9165.05    124.45 o 
   0  10   4     1382.67     1152.19     36.04 o 
   2  10   4     2782.91     2708.85     45.92 o 
   4  10   4     7419.73     2448.10     46.40 o 
   6  10   4       16.63       37.00      7.94 o 
   8  10   4     1146.39     2851.09    118.25 o 
  10  10   4      844.63     2808.63     96.91 o 
  12  10   4      198.13      448.59     30.44 o 
  14  10   4       28.58     1157.97     65.47 o 
  16  10   4        2.41       77.45     45.21 o 
 -17  11   4        1.47       17.83     33.24 o 
 -15  11   4      102.95       37.12     23.55 o 
 -13  11   4       47.37      279.01     32.69 o 
 -11  11   4      297.45      433.67     33.74 o 
  -9  11   4       56.50      381.73     32.82 o 
  -7  11   4      127.27      266.91     17.30 o 
  -5  11   4       46.77      409.30     18.73 o 
  -3  11   4      514.80     1038.62     25.88 o 
  -1  11   4       27.93       46.07     10.56 o 
   1  11   4     2333.95     1462.32     33.58 o 
   3  11   4     1030.15     1278.39     32.91 o 
   5  11   4      927.81     1472.39     36.63 o 
   7  11   4      331.08       89.30     14.72 o 
   9  11   4        1.27       -7.48     11.87 o 
  11  11   4      445.26      835.27     51.50 o 
  13  11   4      319.09      241.51     43.39 o 
  15  11   4       19.63       13.43     30.43 o 
  17  11   4       18.31       72.63     40.27 o 
 -16  12   4      259.46       64.66     30.58 o 
 -14  12   4       29.58      295.75     34.88 o 
 -12  12   4      265.34     1131.07     50.97 o 
 -10  12   4      372.95     2276.55     64.97 o 
  -8  12   4       28.45       10.70     13.37 o 
  -6  12   4      107.95     1718.63     40.21 o 
  -4  12   4     1367.24     3173.74     51.97 o 
  -2  12   4      406.92      299.76     16.98 o 
   0  12   4     1095.43     6239.87     87.70 o 
   2  12   4      288.02      826.53     28.55 o 
   4  12   4      944.61     4311.77     73.40 o 
   6  12   4       10.50       21.68     15.36 o 
   8  12   4      308.99     1111.33     36.83 o 
  10  12   4       91.81      229.54     34.35 o 
  12  12   4      368.50      -11.14     30.85 o 
  14  12   4       47.73      221.45     41.34 o 
  16  12   4        9.15      -16.41     34.03 o 
 -17  13   4      107.94      318.71     55.12 o 
 -15  13   4      136.09      233.72     41.58 o 
 -13  13   4        8.23       -5.55     21.28 o 
 -11  13   4      657.51     1173.65     51.23 o 
  -9  13   4      266.00      164.45     16.87 o 
  -7  13   4      727.11       74.01     21.62 o 
  -5  13   4      323.25      655.66     24.16 o 
  -3  13   4      303.51     1768.97     37.56 o 
  -1  13   4      585.87     3869.16     65.72 o 
   1  13   4       70.45     1624.32     46.54 o 
   3  13   4      797.84     5160.46     88.50 o 
   5  13   4      161.62      132.79     18.71 o 
   7  13   4      171.72     1641.91     47.57 o 
   9  13   4      100.08       12.89     24.33 o 
  11  13   4       64.76      769.49     70.54 o 
  13  13   4       86.10        3.65     25.74 o 
  15  13   4        0.69      -19.62     34.45 o 
 -16  14   4       77.07       73.83     45.00 o 
 -14  14   4      315.33      458.50     43.45 o 
 -12  14   4     1254.51     2666.59     95.11 o 
 -10  14   4      994.04      530.67     37.74 o 
  -8  14   4       53.60      126.41     18.04 o 
  -6  14   4       78.76       48.15     14.42 o 
  -4  14   4      206.60      522.01     22.69 o 
  -2  14   4      101.15      725.55     26.59 o 
   0  14   4      298.79      135.33     20.03 o 
   2  14   4       71.91       -6.61     14.28 o 
   4  14   4      237.57     1710.69     46.65 o 
   6  14   4      173.87      131.90     20.00 o 
   8  14   4      250.93     1758.12     53.63 o 
  10  14   4      238.52       38.69     26.57 o 
  12  14   4      234.03        3.82     25.53 o 
  14  14   4       60.14       34.72     38.26 o 
 -15  15   4      175.04       25.11     37.53 o 
 -13  15   4        0.44       10.16     26.01 o 
 -11  15   4        0.07      212.52     34.24 o 
  -9  15   4       48.75       33.54     16.20 o 
  -7  15   4      306.88      549.39     34.95 o 
  -5  15   4     2262.82     1880.42     45.20 o 
  -3  15   4      402.50     1204.59     34.20 o 
  -1  15   4     2102.43     5525.54    156.51 o 
   1  15   4     1026.01     6824.40    115.18 o 
   3  15   4      536.17     4611.20     92.24 o 
   5  15   4      395.53     3602.78     81.60 o 
   7  15   4       47.59     2413.52     68.07 o 
   9  15   4      331.20      179.51     33.05 o 
  11  15   4       30.14      100.28     46.63 o 
  13  15   4      162.01      155.17     40.93 o 
  15  15   4       45.57      132.76     55.33 o 
 -14  16   4      192.07       69.33     55.38 o 
 -12  16   4      545.16      827.47     68.66 o 
 -10  16   4      140.41      392.01     37.67 o 
  -8  16   4      228.09      530.37     29.80 o 
  -6  16   4       71.26       65.60     41.96 o 
  -4  16   4       35.54       35.25     16.02 o 
  -2  16   4      968.39     1254.09     36.75 o 
   0  16   4      256.03       86.25     18.57 o 
   2  16   4      109.85       98.05     23.35 o 
   4  16   4      501.08      822.44     40.46 o 
   6  16   4      147.26      268.30     29.85 o 
   8  16   4      193.34      150.27     24.61 o 
  10  16   4       13.15       62.96     32.22 o 
  12  16   4        1.72       67.31     37.86 o 
  14  16   4        4.40       62.77     39.85 o 
 -15  17   4      213.96      -24.69     38.52 o 
 -13  17   4       38.37      281.80     53.00 o 
 -11  17   4       30.79      106.74     44.64 o 
  -9  17   4       16.08      -20.01     20.01 o 
  -7  17   4      205.58     1744.64     50.96 o 
  -5  17   4      568.44     1143.95     38.47 o 
  -3  17   4       32.35     1718.33     48.37 o 
  -1  17   4       99.64      288.18     36.74 o 
   1  17   4     1350.31     3845.51     86.34 o 
   3  17   4       12.23     1029.59     48.15 o 
   5  17   4      278.87     1724.15     61.41 o 
   7  17   4      326.89      733.08     42.14 o 
   9  17   4       33.11      161.54     36.27 o 
  11  17   4       42.90      546.84     56.45 o 
  13  17   4        0.36       36.72     36.84 o 
 -14  18   4        0.33      112.48     59.81 o 
 -12  18   4       15.81        4.87     35.93 o 
 -10  18   4       24.22       11.89     30.90 o 
  -8  18   4        4.22       52.45     21.03 o 
  -6  18   4      192.11      297.18     26.21 o 
  -4  18   4      487.99      101.79     34.00 o 
  -2  18   4       48.44       30.13     22.91 o 
   0  18   4       91.33      653.90     69.11 o 
   2  18   4      345.94      498.84     37.10 o 
   4  18   4       86.35      156.56     27.11 o 
   6  18   4      165.79     1082.04     53.40 o 
   8  18   4       26.49      267.64     42.40 o 
  10  18   4        0.98       13.88     30.32 o 
  12  18   4       28.92      112.99     44.12 o 
 -13  19   4        6.43      -32.94     39.98 o 
 -11  19   4       88.70      220.18     54.18 o 
  -9  19   4      107.65      135.82     39.42 o 
  -7  19   4        0.44      323.29     40.44 o 
  -5  19   4       14.20       26.02     17.09 o 
  -3  19   4      198.59      386.41     27.00 o 
  -1  19   4      274.86      288.47     35.70 o 
   1  19   4       34.38      311.78     31.87 o 
   3  19   4       72.54      359.24     75.22 o 
   5  19   4      234.02      248.86     38.80 o 
   7  19   4       44.32       20.69     24.76 o 
   9  19   4       36.90      248.53     45.78 o 
  11  19   4        4.35      112.40     53.26 o 
  13  19   4       38.25      -10.70     39.28 o 
 -12  20   4        3.81       -2.02     32.60 o 
 -10  20   4       58.37      243.42     50.54 o 
  -8  20   4       18.27       30.63     25.22 o 
  -6  20   4       45.48       52.56     24.07 o 
  -4  20   4      114.15       92.22     27.85 o 
  -2  20   4       67.59      341.20     30.65 o 
   0  20   4      335.20      704.83     38.25 o 
   2  20   4      118.80       37.88     24.07 o 
   4  20   4        5.28     1090.06     56.32 o 
   6  20   4      200.73      201.94     32.46 o 
   8  20   4       22.35        5.91     31.00 o 
  10  20   4       45.69       23.88     37.56 o 
  12  20   4       42.11       15.18     37.69 o 
 -11  21   4       43.28       40.00     38.65 o 
  -9  21   4        3.09       24.54     31.86 o 
  -7  21   4        3.47       42.95     24.60 o 
  -5  21   4      125.71       45.67     29.13 o 
  -3  21   4      252.79      584.88     51.38 o 
  -1  21   4       81.26      202.52     37.38 o 
   1  21   4       27.95       19.69     26.78 o 
   3  21   4       55.27       26.23     22.80 o 
   5  21   4       37.65       70.73     30.43 o 
   7  21   4       93.14       73.22     29.99 o 
   9  21   4      180.61       -3.65     32.75 o 
  11  21   4        6.07       37.97     41.60 o 
 -10  22   4       48.69      196.97     52.52 o 
  -8  22   4       78.88       71.25     40.53 o 
  -6  22   4       90.88      349.39     42.55 o 
  -4  22   4      389.02      851.04     60.53 o 
  -2  22   4        0.45      177.15     35.88 o 
   0  22   4      263.73      468.43     51.69 o 
   2  22   4       44.49        5.35     18.04 o 
   4  22   4      131.90       -4.95     22.37 o 
   6  22   4        0.01       27.66     28.18 o 
   8  22   4       11.17       53.50     51.08 o 
  10  22   4       24.29       71.80     46.01 o 
  -9  23   4        9.75       18.87     38.30 o 
  -7  23   4      131.79       32.60     43.65 o 
  -5  23   4        0.33       38.43     28.43 o 
  -3  23   4       94.60      360.14     45.58 o 
  -1  23   4       17.36       77.57     32.25 o 
   1  23   4        6.28      110.52     42.11 o 
   3  23   4        5.91       70.83     35.09 o 
   5  23   4        0.26      108.28     35.50 o 
   7  23   4       40.39      142.14     47.89 o 
   9  23   4       17.59       -5.22     35.90 o 
  -8  24   4       52.78       27.38     43.62 o 
  -6  24   4        1.48      180.88     37.62 o 
  -4  24   4       17.00       -8.62     29.60 o 
  -2  24   4        6.35       93.14     37.23 o 
   0  24   4      135.61      -23.98     30.87 o 
   2  24   4        3.37      165.32     40.27 o 
   4  24   4      136.67       25.31     34.35 o 
   6  24   4        0.58        7.28     37.13 o 
  -7  25   4        0.17      410.72     73.90 o 
  -5  25   4        2.24        5.58     29.44 o 
  -3  25   4        0.26      618.23     59.64 o 
  -1  25   4       76.53      204.95     43.64 o 
   1  25   4       99.92      492.33     76.69 o 
   3  25   4       63.20      144.51     40.56 o 
   5  25   4       11.10      158.45     55.49 o 
  -4  26   4        6.88        3.65     29.59 o 
  -2  26   4        8.22       -5.28     43.19 o 
   0  26   4        6.50        7.29     32.21 o 
   2  26   4      121.74       94.31     44.92 o 
 -19   1   5       47.73      131.97     43.57 o 
 -17   1   5      231.08      385.08     39.05 o 
 -15   1   5      105.92     1222.94     53.81 o 
 -13   1   5      115.76     1358.94     49.18 o 
 -11   1   5        0.68      428.32     26.89 o 
  -9   1   5     1378.39     8150.49    150.10 o 
  -7   1   5     7022.49     7671.19     82.91 o 
  -5   1   5      580.31    10956.10     88.10 o 
  -3   1   5      320.03     2365.58     23.30 o 
  -1   1   5     6710.16      358.43      9.76 o 
   1   1   5    41312.52    88016.38    751.53 o 
   3   1   5        0.00    11399.05     91.57 o 
   5   1   5     1055.58    16519.45    142.36 o 
   7   1   5      616.23     4339.91     55.64 o 
   9   1   5     1573.37    21607.15    242.14 o 
  11   1   5      474.66      177.91     21.21 o 
  13   1   5      159.74      230.93     32.37 o 
  15   1   5       63.39       46.69     29.13 o 
  17   1   5       34.64      118.82     39.37 o 
 -18   2   5        2.27       87.55     30.40 o 
 -16   2   5       61.44       19.61     22.26 o 
 -14   2   5       29.13        0.40     17.20 o 
 -12   2   5       12.84      111.67     25.37 o 
 -10   2   5     2324.67     3939.37    102.86 o 
  -8   2   5      267.05     1476.29     29.38 o 
  -6   2   5     2466.11      382.41     14.61 o 
  -4   2   5      720.44      103.34      7.18 o 
  -2   2   5     2766.67    18708.58    194.84 o 
   0   2   5    33114.79    90021.41    663.54 o 
   2   2   5       48.29    11956.42     87.90 o 
   4   2   5      969.76      794.45     17.89 o 
   6   2   5    10881.01     2553.15     35.89 o 
   8   2   5     1531.86     2051.53     36.27 o 
  10   2   5       60.09     1054.14     37.14 o 
  12   2   5       28.43       39.37     20.41 o 
  14   2   5      125.97      560.29     40.37 o 
  16   2   5       20.23      167.97     33.06 o 
  18   2   5        1.22       33.68     29.43 o 
 -19   3   5       10.90       14.86     26.66 o 
 -17   3   5      309.45      640.48     48.94 o 
 -15   3   5       41.37      519.70     38.72 o 
 -13   3   5       58.50      461.23     31.63 o 
 -11   3   5      361.43       36.94     24.86 o 
  -9   3   5      349.27      263.80     17.97 o 
  -7   3   5      195.62      169.67     15.37 o 
  -5   3   5    20054.57    41962.05    305.54 o 
  -3   3   5      629.15      316.31     12.52 o 
  -1   3   5       60.95    10106.38     80.00 o 
   1   3   5     6748.93     5383.66     46.67 o 
   3   3   5    18885.52    23011.57    171.36 o 
   5   3   5     1099.84     5591.56     59.40 o 
   7   3   5       69.55      132.02     11.46 o 
   9   3   5      412.23     1080.69     35.64 o 
  11   3   5      784.21      115.59     36.00 o 
  13   3   5       61.97       10.31     22.15 o 
  15   3   5       60.80        3.68     20.46 o 
  17   3   5       18.72       -8.86     24.88 o 
 -18   4   5       89.87       56.60     28.39 o 
 -16   4   5      458.60      691.69     46.06 o 
 -14   4   5      117.91      181.29     26.89 o 
 -12   4   5      393.79      321.83     24.53 o 
 -10   4   5      265.49       56.81     29.74 o 
  -8   4   5     1914.97      175.75     13.22 o 
  -6   4   5     2859.57      690.50     17.42 o 
  -4   4   5      644.67     4226.93     42.18 o 
  -2   4   5     8452.07      385.74     14.90 o 
   0   4   5    11054.38      730.60     13.67 o 
   2   4   5     3752.05     2105.42     23.60 o 
   4   4   5     6239.35      438.19     13.22 o 
   6   4   5     1238.31     2200.38     33.09 o 
   8   4   5     2335.67      389.72     15.71 o 
  10   4   5      291.85     1831.02     49.49 o 
  12   4   5      108.68       58.35     19.53 o 
  14   4   5      153.73       81.25     25.01 o 
  16   4   5        4.93      316.35     38.71 o 
  18   4   5        1.00      -30.34     30.34 o 
 -19   5   5        0.41       -5.59     30.21 o 
 -17   5   5        1.00       29.67     28.68 o 
 -15   5   5      121.09       20.22     23.65 o 
 -13   5   5       33.67      125.20     30.89 o 
 -11   5   5     2934.70     3189.57     67.70 o 
  -9   5   5     1150.53     2738.46     52.75 o 
  -7   5   5      180.00       51.04     10.13 o 
  -5   5   5     3961.88     4842.49     58.59 o 
  -3   5   5     1181.70     1786.53     22.31 o 
  -1   5   5     6027.97     6066.67     48.83 o 
   1   5   5     2943.64     5963.42     59.01 o 
   3   5   5     1110.44     1729.27     23.27 o 
   5   5   5      593.11      847.10     18.08 o 
   7   5   5       88.63      233.72     14.98 o 
   9   5   5       10.96      272.32     36.48 o 
  11   5   5      340.53      584.33     31.35 o 
  13   5   5        4.62       98.11     26.40 o 
  15   5   5       11.36      -21.07     22.93 o 
  17   5   5        6.44      -13.21     28.12 o 
 -18   6   5        1.53       39.54     28.35 o 
 -16   6   5        6.47      169.89     35.64 o 
 -14   6   5      117.41       88.36     25.88 o 
 -12   6   5       55.03     1016.41     40.35 o 
 -10   6   5       74.32       17.79     16.88 o 
  -8   6   5      233.67     1757.23     51.00 o 
  -6   6   5      484.74     3006.91     39.35 o 
  -4   6   5      504.43      141.81      9.61 o 
  -2   6   5      602.51     1806.84     22.79 o 
   0   6   5    11129.68    23605.52    335.89 o 
   2   6   5    13283.50    26712.48    277.48 o 
   4   6   5       76.31       89.54      7.52 o 
   6   6   5     4255.50    21136.32    200.15 o 
   8   6   5      150.90      146.82     12.15 o 
  10   6   5        4.42     1444.96     46.35 o 
  12   6   5      139.84      428.00     29.41 o 
  14   6   5      170.18      672.91     62.55 o 
  16   6   5       19.52      521.96     47.40 o 
  18   6   5        1.86      143.77     43.26 o 
 -19   7   5       11.84      223.05     38.73 o 
 -17   7   5       22.89       66.81     31.23 o 
 -15   7   5       44.46      235.89     32.59 o 
 -13   7   5      205.26      670.75     45.28 o 
 -11   7   5     1019.83     4049.83     93.59 o 
  -9   7   5      325.62       41.36     25.84 o 
  -7   7   5     1679.19     1675.93     30.76 o 
  -5   7   5     2857.82     7141.90     75.58 o 
  -3   7   5       95.09       58.23     10.96 o 
  -1   7   5     1539.44      593.41     12.52 o 
   1   7   5      181.90      421.19     14.80 o 
   3   7   5       34.69       16.80     10.97 o 
   5   7   5      249.46     8995.98     90.52 o 
   7   7   5       29.91      960.54     24.98 o 
   9   7   5        6.69     1704.18     66.33 o 
  11   7   5      128.84      153.54     22.91 o 
  13   7   5       36.36      925.24     46.06 o 
  15   7   5       52.55       13.01     27.21 o 
  17   7   5       13.26      167.24     43.60 o 
 -18   8   5       26.08       35.06     28.90 o 
 -16   8   5       82.03       32.10     23.35 o 
 -14   8   5      157.50       98.29     41.19 o 
 -12   8   5      571.96      862.77     48.18 o 
 -10   8   5       28.92      313.64     47.85 o 
  -8   8   5      153.76      166.52     13.75 o 
  -6   8   5      672.12     8052.33     92.87 o 
  -4   8   5     4167.78     6967.99     73.95 o 
  -2   8   5     9924.56    31247.13    270.52 o 
   0   8   5      213.90      330.30     15.75 o 
   2   8   5     4942.69    16985.63    175.62 o 
   4   8   5    12147.21     5771.31     78.25 o 
   6   8   5      232.23       44.34     12.50 o 
   8   8   5     1384.68     1662.50     42.32 o 
  10   8   5        1.94      113.38     19.13 o 
  12   8   5       72.19       -1.89     16.28 o 
  14   8   5        8.19      231.68     60.32 o 
  16   8   5        7.41      234.33     51.53 o 
 -17   9   5        0.02      132.45     42.11 o 
 -15   9   5        1.29      232.41     39.14 o 
 -13   9   5      351.99     1756.83     67.95 o 
 -11   9   5      451.36     1219.59     47.94 o 
  -9   9   5      879.43      405.20     24.86 o 
  -7   9   5     1366.13     1396.50     30.14 o 
  -5   9   5      419.97     1376.50     27.19 o 
  -3   9   5     4871.94     1470.98     29.61 o 
  -1   9   5     1886.73     5277.69     53.98 o 
   1   9   5     2272.68       22.96     12.31 o 
   3   9   5     4923.15      191.54     15.27 o 
   5   9   5      901.61    10725.28    139.25 o 
   7   9   5      296.20     2900.80     54.11 o 
   9   9   5      308.44     5734.66    102.54 o 
  11   9   5      829.04      633.46     35.49 o 
  13   9   5        0.60     1048.11     56.34 o 
  15   9   5        8.43       34.94     39.62 o 
  17   9   5        5.82       65.38     39.32 o 
 -18  10   5        6.47       49.03     32.36 o 
 -16  10   5        0.04      -25.17     25.17 o 
 -14  10   5        0.56      -21.48     21.48 o 
 -12  10   5       47.38      155.41     26.75 o 
 -10  10   5      204.17      241.56     25.67 o 
  -8  10   5      128.18      134.20     14.31 o 
  -6  10   5      655.68       84.47     13.46 o 
  -4  10   5       60.52      255.23     15.23 o 
  -2  10   5      485.84      193.00     22.06 o 
   0  10   5      397.24      800.14     23.58 o 
   2  10   5      131.76     3104.57     51.67 o 
   4  10   5       27.35       81.57     22.44 o 
   6  10   5       24.66       27.55     13.26 o 
   8  10   5     1037.07     1288.40     29.68 o 
  10  10   5      142.54      104.16     19.64 o 
  12  10   5      114.67       24.05     17.27 o 
  14  10   5      107.63       39.05     30.77 o 
  16  10   5       19.92       56.32     37.54 o 
 -17  11   5       13.47       46.37     29.43 o 
 -15  11   5        3.43      273.04     33.22 o 
 -13  11   5       21.49      479.56     39.53 o 
 -11  11   5     1019.18     2227.68     69.11 o 
  -9  11   5      155.69     2557.38     66.80 o 
  -7  11   5     4087.75     2457.22     45.91 o 
  -5  11   5      995.38     8136.24     98.59 o 
  -3  11   5      224.86      480.42     18.14 o 
  -1  11   5     1135.46    10694.73    107.05 o 
   1  11   5     1662.24     4452.06    126.34 o 
   3  11   5      636.98      667.68     27.17 o 
   5  11   5     2006.54     4393.98     76.48 o 
   7  11   5      430.73      526.39     24.44 o 
   9  11   5      900.91     3709.82     99.18 o 
  11  11   5        0.37        8.86     23.63 o 
  13  11   5      119.58      748.28     55.32 o 
  15  11   5       12.19        3.71     29.34 o 
 -16  12   5      135.36      265.14     38.52 o 
 -14  12   5        0.05       39.68     27.60 o 
 -12  12   5      104.10       59.28     46.68 o 
 -10  12   5      276.48     1036.97     50.39 o 
  -8  12   5      857.26      379.69     21.72 o 
  -6  12   5      541.41      112.11     15.35 o 
  -4  12   5       31.78     1006.75     26.55 o 
  -2  12   5     1281.51     3374.49     58.56 o 
   0  12   5       36.52      815.43     26.74 o 
   2  12   5     2724.54     6622.18     99.84 o 
   4  12   5       43.16      678.90     27.52 o 
   6  12   5      328.39      926.42     35.06 o 
   8  12   5      485.83      317.46     24.04 o 
  10  12   5      215.17      619.24     45.29 o 
  12  12   5        0.01        2.79     24.44 o 
  14  12   5        3.80       32.12     31.40 o 
  16  12   5       18.00       52.82     39.94 o 
 -17  13   5       43.04      283.61     48.95 o 
 -15  13   5      153.66        9.66     28.64 o 
 -13  13   5      136.83      808.58     51.25 o 
 -11  13   5      192.55      577.40     41.61 o 
  -9  13   5       78.88       66.73     19.86 o 
  -7  13   5      595.25      431.57     23.96 o 
  -5  13   5     2611.59     4236.60     69.68 o 
  -3  13   5      123.39       69.78     13.40 o 
  -1  13   5      281.95     3174.17     60.37 o 
   1  13   5       95.62       35.68     14.29 o 
   3  13   5     2211.34     4910.80     90.63 o 
   5  13   5      292.62      265.95     23.35 o 
   7  13   5        6.73       61.63     20.63 o 
   9  13   5      196.15      499.61     40.14 o 
  11  13   5      224.63       98.47     32.20 o 
  13  13   5      133.59       25.08     42.60 o 
  15  13   5       69.20        5.42     31.06 o 
 -16  14   5       93.60      159.94    106.69 o 
 -14  14   5        3.26      115.43     51.24 o 
 -12  14   5       54.07      210.27     37.10 o 
 -10  14   5      192.22      436.01     39.83 o 
  -8  14   5      367.36     1250.88     41.55 o 
  -6  14   5      321.41      303.22     23.11 o 
  -4  14   5      261.39     1601.21     43.78 o 
  -2  14   5     3429.44     7450.99    150.66 o 
   0  14   5       30.46       90.79     23.63 o 
   2  14   5     1631.68     4855.92     90.30 o 
   4  14   5      249.14      855.96     36.21 o 
   6  14   5      127.28      180.87     22.08 o 
   8  14   5      157.70      187.69     24.54 o 
  10  14   5        2.07      531.07     48.05 o 
  12  14   5        9.68      -30.22     30.22 o 
  14  14   5       12.36      165.19     42.55 o 
 -15  15   5       49.46      140.39     57.04 o 
 -13  15   5       44.77      356.27     46.22 o 
 -11  15   5     1272.38      666.62     45.98 o 
  -9  15   5     1726.06      927.39     36.54 o 
  -7  15   5     1089.75     1465.41     44.03 o 
  -5  15   5        4.72      398.56     25.11 o 
  -3  15   5     2216.08      897.03     32.19 o 
  -1  15   5      953.69     2685.87     60.87 o 
   1  15   5      738.91      607.69     30.70 o 
   3  15   5      948.60      442.88     30.61 o 
   5  15   5      344.29      121.48     21.43 o 
   7  15   5       11.68      803.52     38.87 o 
   9  15   5       37.35      140.56     33.72 o 
  11  15   5      275.23      122.33     37.79 o 
  13  15   5       35.87      -33.97     33.97 o 
  15  15   5      136.70      -15.00     36.70 o 
 -14  16   5       15.88       86.63     44.39 o 
 -12  16   5      394.65      578.87     48.41 o 
 -10  16   5      125.47      844.08     47.18 o 
  -8  16   5      527.26     2902.69     69.41 o 
  -6  16   5     1792.37     6932.42    120.73 o 
  -4  16   5      217.22     1785.87     49.45 o 
  -2  16   5      929.05     5213.81    100.34 o 
   0  16   5     1625.84     6130.23    113.86 o 
   2  16   5     1353.18     7438.36    153.16 o 
   4  16   5       22.83      633.87     36.17 o 
   6  16   5       14.39     2639.37     75.74 o 
   8  16   5        3.56       13.64     19.72 o 
  10  16   5      616.55       20.92     30.76 o 
  12  16   5        0.06       21.07     32.34 o 
  14  16   5        5.85       -5.79     31.75 o 
 -15  17   5      128.22       46.11     42.17 o 
 -13  17   5        4.88      -25.71     37.68 o 
 -11  17   5       33.02       22.08     36.11 o 
  -9  17   5        3.96      247.12     33.24 o 
  -7  17   5       55.34      527.11     30.81 o 
  -5  17   5       12.72     1338.41     43.20 o 
  -3  17   5     1801.61     5185.40    154.85 o 
  -1  17   5      335.52       73.43     24.09 o 
   1  17   5     2032.24     4153.58     94.22 o 
   3  17   5        0.03      369.24     33.51 o 
   5  17   5      603.98      989.65     50.09 o 
   7  17   5       26.32      303.50     41.40 o 
   9  17   5        9.78      254.14     42.50 o 
  11  17   5        4.39      208.14     44.82 o 
  13  17   5       26.51        4.18     41.47 o 
 -14  18   5        3.70       41.17     44.63 o 
 -12  18   5      193.42      342.84     55.14 o 
 -10  18   5      205.58       88.36     36.36 o 
  -8  18   5       59.83       93.60     19.52 o 
  -6  18   5      128.69      664.00     32.78 o 
  -4  18   5        3.14      110.52     22.02 o 
  -2  18   5      905.31      693.97     36.26 o 
   0  18   5       56.04      167.90     24.94 o 
   2  18   5      787.45     1298.44     49.93 o 
   4  18   5        0.36       41.14     42.92 o 
   6  18   5       14.00      686.35     43.20 o 
   8  18   5       75.35       -0.22     24.90 o 
  10  18   5      137.16      181.17     43.24 o 
  12  18   5       33.87       37.66     37.27 o 
 -13  19   5       74.38       59.14     44.61 o 
 -11  19   5      109.27      313.99     51.00 o 
  -9  19   5        9.95       40.90     40.97 o 
  -7  19   5        7.86       78.61     20.41 o 
  -5  19   5       58.27      270.35     24.78 o 
  -3  19   5       23.04       10.51     18.41 o 
  -1  19   5       11.43     2259.32     65.73 o 
   1  19   5      994.53     1363.12     51.13 o 
   3  19   5      332.94      478.20     46.91 o 
   5  19   5      397.21     1290.26     58.62 o 
   7  19   5       49.92      243.55     31.96 o 
   9  19   5       28.54       31.44     34.26 o 
  11  19   5       28.01       85.78     49.71 o 
 -12  20   5       15.05       41.68     44.67 o 
 -10  20   5      103.19      -10.47     40.07 o 
  -8  20   5        1.10       57.61     46.13 o 
  -6  20   5       62.37       68.09     28.53 o 
  -4  20   5       30.31      120.74     30.50 o 
  -2  20   5       67.60      249.55     35.39 o 
   0  20   5       24.06       87.33     22.99 o 
   2  20   5      462.04      415.44     41.56 o 
   4  20   5       19.50       -3.01     20.11 o 
   6  20   5        1.43       27.41     25.99 o 
   8  20   5       45.46       78.15     38.04 o 
  10  20   5       14.87      179.61     47.84 o 
 -11  21   5       84.33       89.92     66.48 o 
  -9  21   5      137.88      454.86     60.41 o 
  -7  21   5        0.85        7.77     33.80 o 
  -5  21   5      460.50     1246.76     68.49 o 
  -3  21   5      139.45       19.71     18.01 o 
  -1  21   5        7.33      718.09     53.48 o 
   1  21   5        0.94      589.27     41.11 o 
   3  21   5      253.28      236.48     33.86 o 
   5  21   5        2.32      121.97     46.45 o 
   7  21   5      405.73       30.41     35.95 o 
   9  21   5       60.42      258.49     83.40 o 
  11  21   5        0.00       98.61     45.82 o 
 -10  22   5        6.13       29.14     43.46 o 
  -8  22   5        0.29       -4.99     30.68 o 
  -6  22   5       18.96        9.31     29.44 o 
  -4  22   5       67.27      480.92     46.19 o 
  -2  22   5      181.79      376.18     42.55 o 
   0  22   5        1.84      -20.54     20.54 o 
   2  22   5       57.72       54.29     27.39 o 
   4  22   5      223.35        7.77     21.03 o 
   6  22   5       34.22       22.95     30.25 o 
   8  22   5       45.68      -10.13     45.58 o 
  10  22   5        1.09        9.45     38.08 o 
  -9  23   5       35.51       77.88     66.47 o 
  -7  23   5       64.75      148.77     70.92 o 
  -5  23   5      232.21      409.14     45.93 o 
  -3  23   5       50.58       60.89     36.19 o 
  -1  23   5       27.85      192.11     40.30 o 
   1  23   5      140.73       -7.64     26.64 o 
   3  23   5       91.53       58.01     24.56 o 
   5  23   5       28.48      165.79     34.72 o 
   7  23   5       34.05      -34.30     38.84 o 
  -8  24   5       17.80      162.85     56.34 o 
  -6  24   5        2.38      116.56     65.95 o 
  -4  24   5        3.03      191.96     39.62 o 
  -2  24   5      160.30      420.76     49.48 o 
   0  24   5       12.24       27.77     32.87 o 
   2  24   5       50.32      423.94     52.40 o 
   4  24   5        4.78       19.08     58.88 o 
   6  24   5       37.36       94.82     47.82 o 
  -5  25   5        0.04       90.17     78.25 o 
  -3  25   5       83.09       55.85     35.53 o 
  -1  25   5       32.75       44.55     34.81 o 
   1  25   5       13.19       -8.23     29.94 o 
   3  25   5       29.45       -8.71     39.21 o 
   5  25   5       14.68      -21.93     45.92 o 
  -4  26   5       35.89       21.72     48.88 o 
  -2  26   5      199.08      320.71     59.26 o 
   0  26   5        3.13       82.51     40.07 o 
   2  26   5       24.06      134.25     43.59 o 
 -18   0   6       36.66      182.42     59.29 o 
 -16   0   6      178.32      105.26     52.93 o 
 -14   0   6      117.62     1187.61     82.33 o 
 -12   0   6      117.95      199.02     78.49 o 
 -10   0   6     1620.55      163.58     21.82 o 
  -8   0   6      242.74       55.16     26.95 o 
  -6   0   6     6186.16     6567.84     92.41 o 
  -4   0   6    11174.25    10451.42    118.10 o 
  -2   0   6       57.88       36.32     15.58 o 
   0   0   6     2111.56     3728.44     45.94 o 
   2   0   6     5774.21    42021.99    412.55 o 
   4   0   6     6991.27      148.74     13.92 o 
   6   0   6     6885.62     5199.19     87.38 o 
   8   0   6      301.04     2427.24     63.32 o 
  10   0   6     2195.50     3443.91    139.20 o 
  12   0   6      155.41       39.20     28.98 o 
  14   0   6      274.79      356.57     49.85 o 
  16   0   6       94.08      134.97     45.19 o 
  18   0   6       36.87      210.61     68.20 o 
 -19   1   6       47.00      153.07     52.99 o 
 -17   1   6       24.49       42.73     25.50 o 
 -15   1   6       61.40      202.57     29.82 o 
 -13   1   6      148.62      106.83     22.01 o 
 -11   1   6      730.39     1967.63     46.95 o 
  -9   1   6     1651.03      894.70     25.26 o 
  -7   1   6     2007.39      597.86     17.24 o 
  -5   1   6      145.64      172.59      9.28 o 
  -3   1   6     8629.36     9683.84     72.09 o 
  -1   1   6      122.44      646.61     16.35 o 
   1   1   6    12705.93     8023.47     71.92 o 
   3   1   6      139.17      161.82      9.19 o 
   5   1   6      178.94       78.19     10.27 o 
   7   1   6      963.96     3583.84     50.83 o 
   9   1   6      746.08      937.75     30.90 o 
  11   1   6      279.52      251.73     24.57 o 
  13   1   6      164.35      190.49     30.90 o 
  15   1   6        6.55       24.46     37.19 o 
  17   1   6       74.97      222.43     38.82 o 
 -18   2   6        2.18       85.79     30.17 o 
 -16   2   6      168.00       72.10     38.60 o 
 -14   2   6      494.19      347.82     31.96 o 
 -12   2   6        1.36      155.11     20.68 o 
 -10   2   6      711.70       57.99     12.29 o 
  -8   2   6      404.30     1312.72     26.94 o 
  -6   2   6     7241.69     7547.51     73.32 o 
  -4   2   6     4562.17      588.12     12.93 o 
  -2   2   6      954.03     1570.59     22.73 o 
   0   2   6     1536.26     7518.84     67.50 o 
   2   2   6      516.56     4080.66     40.79 o 
   4   2   6     3841.44    21429.19    179.50 o 
   6   2   6      476.09     3825.55     49.07 o 
   8   2   6      955.04     6113.22     80.92 o 
  10   2   6      142.53     3197.95     66.77 o 
  12   2   6      146.21      119.56     22.43 o 
  14   2   6       16.97       34.03     23.36 o 
  16   2   6        0.00       53.97     27.80 o 
  18   2   6        0.34      109.61     40.71 o 
 -19   3   6        1.13      108.72     35.08 o 
 -17   3   6        1.77       73.29     28.13 o 
 -15   3   6       65.73      328.67     48.22 o 
 -13   3   6       65.66        6.26     24.22 o 
 -11   3   6      102.64      969.00     35.12 o 
  -9   3   6        0.30      128.62     19.82 o 
  -7   3   6     2704.96     2206.39     32.92 o 
  -5   3   6      659.70      908.32     16.77 o 
  -3   3   6       41.33       21.42      7.53 o 
  -1   3   6      458.94     7942.04     70.52 o 
   1   3   6     8349.54      250.58      8.47 o 
   3   3   6      518.63    13247.25    111.58 o 
   5   3   6     3060.04       53.88     11.58 o 
   7   3   6      558.01      494.47     18.29 o 
   9   3   6      896.59     3545.58     87.74 o 
  11   3   6      516.89     2609.00     66.84 o 
  13   3   6      208.87      219.80     28.87 o 
  15   3   6       16.75      577.60     43.68 o 
  17   3   6        9.06      146.79     38.15 o 
 -18   4   6        0.98       12.78     28.83 o 
 -16   4   6      193.32       84.64     42.55 o 
 -14   4   6       27.64       36.39     29.72 o 
 -12   4   6      272.16      200.78     22.61 o 
 -10   4   6      266.00      570.43     25.62 o 
  -8   4   6     4048.34     4713.63     60.36 o 
  -6   4   6     9873.27    13400.60    123.35 o 
  -4   4   6     1247.40      182.07      9.06 o 
  -2   4   6       63.23       71.87     11.08 o 
   0   4   6    14980.55     8319.12     74.55 o 
   2   4   6      640.90      169.47     11.27 o 
   4   4   6       55.22      128.30      9.97 o 
   6   4   6      580.70      547.15     23.42 o 
   8   4   6      109.08      110.26     11.91 o 
  10   4   6       33.08        5.82     15.06 o 
  12   4   6      122.10       78.86     20.58 o 
  14   4   6        6.60      -10.64     20.50 o 
  16   4   6        4.43       32.44     28.46 o 
  18   4   6        3.61       -3.85     31.69 o 
 -19   5   6        2.00       44.76     30.96 o 
 -17   5   6      186.35      253.94     35.26 o 
 -15   5   6      119.38      581.71     67.71 o 
 -13   5   6       14.45       -5.46     16.81 o 
 -11   5   6      883.52      425.28     28.22 o 
  -9   5   6      225.24      388.08     23.83 o 
  -7   5   6    14928.37      744.48     20.27 o 
  -5   5   6     7313.96    15868.32    141.69 o 
  -3   5   6     3167.56     6907.82     58.36 o 
  -1   5   6     1468.50     2045.32     28.88 o 
   1   5   6     2583.02     4907.44     42.15 o 
   3   5   6     1172.51    10722.52     92.56 o 
   5   5   6     5925.51    14082.14    136.80 o 
   7   5   6      559.81     5118.84     66.55 o 
   9   5   6      719.64     2227.91     61.86 o 
  11   5   6      174.27      237.68     30.78 o 
  13   5   6       44.76       36.37     19.54 o 
  15   5   6        8.68      664.22     53.42 o 
  17   5   6        5.68       26.87     27.13 o 
 -18   6   6        1.22       84.82     30.27 o 
 -16   6   6       16.12       91.67     28.39 o 
 -14   6   6      272.25       17.46     19.47 o 
 -12   6   6      393.60      228.23     37.03 o 
 -10   6   6       23.49       57.78     15.85 o 
  -8   6   6      150.66      398.62     21.37 o 
  -6   6   6     8520.42    10441.71    106.87 o 
  -4   6   6       42.83      922.37     18.97 o 
  -2   6   6     8924.75    10661.18    132.89 o 
   0   6   6     8991.90     8010.25     72.76 o 
   2   6   6        2.75      393.43     19.33 o 
   4   6   6       77.06        0.68      9.61 o 
   6   6   6      752.74     1093.97     25.11 o 
   8   6   6      863.83     1112.23     30.73 o 
  10   6   6      558.90      276.99     32.65 o 
  12   6   6        5.85       41.26     20.13 o 
  14   6   6      198.44      299.58     35.56 o 
  16   6   6       41.85       58.82     27.86 o 
 -19   7   6       21.89       65.24     48.09 o 
 -17   7   6        0.98       56.15     26.88 o 
 -15   7   6       34.74      161.48     29.01 o 
 -13   7   6      325.64      632.93     35.94 o 
 -11   7   6       44.92     1960.93     56.86 o 
  -9   7   6     1806.25     1782.05     48.34 o 
  -7   7   6     1187.00     5913.39     71.73 o 
  -5   7   6    13499.45    27284.06    243.71 o 
  -3   7   6      848.60    16591.20    140.42 o 
  -1   7   6     1960.07     1257.24     19.28 o 
   1   7   6    13379.23    38737.10    346.64 o 
   3   7   6       89.87     7164.82     86.61 o 
   5   7   6       58.57     7221.10    112.28 o 
   7   7   6     4500.51     1098.85     25.31 o 
   9   7   6      921.06     2965.34     60.89 o 
  11   7   6      189.96      573.01     33.59 o 
  13   7   6      161.22      251.29     27.83 o 
  15   7   6       49.20      548.18     42.84 o 
  17   7   6       60.56       94.02     40.76 o 
 -18   8   6        2.21      175.48     35.14 o 
 -16   8   6        0.18        0.72     19.59 o 
 -14   8   6       63.09      775.44     42.43 o 
 -12   8   6        2.76      521.22     34.69 o 
 -10   8   6      644.44      615.44     32.00 o 
  -8   8   6     1928.14      561.44     26.04 o 
  -6   8   6       72.85       55.08     11.22 o 
  -4   8   6     1817.80      868.60     26.41 o 
  -2   8   6      133.54      122.55     11.72 o 
   0   8   6     5821.10        8.95      8.41 o 
   2   8   6      120.38       36.55     24.33 o 
   4   8   6       10.30     6236.44     86.98 o 
   6   8   6      113.82       43.55     11.18 o 
   8   8   6      522.59     4443.57     83.39 o 
  10   8   6       54.49       51.83     16.40 o 
  12   8   6        7.36      -11.20     20.91 o 
  14   8   6       34.39       28.55     25.21 o 
  16   8   6        1.11      117.89     71.07 o 
 -17   9   6        4.79       12.55     25.32 o 
 -15   9   6      238.06      130.44     26.43 o 
 -13   9   6       67.84       12.44     25.17 o 
 -11   9   6      128.31      543.29     34.45 o 
  -9   9   6      633.36      477.00     18.98 o 
  -7   9   6       74.16     2663.99     61.41 o 
  -5   9   6       21.66       11.97     10.15 o 
  -3   9   6     2144.88     2178.98     34.44 o 
  -1   9   6      162.71      201.64     12.36 o 
   1   9   6     3985.87     5157.17     84.42 o 
   3   9   6     1119.78     1956.99     44.88 o 
   5   9   6      194.17     1200.65     45.42 o 
   7   9   6      112.75       87.76     10.98 o 
   9   9   6       19.13       60.54     16.71 o 
  11   9   6       24.64      438.71     28.47 o 
  13   9   6       26.34       81.84     24.28 o 
  15   9   6       19.51      164.39     42.93 o 
  17   9   6        6.61       55.60     58.94 o 
 -18  10   6       40.30      169.72     52.46 o 
 -16  10   6        3.82      100.72     44.73 o 
 -14  10   6      111.08      298.17     31.59 o 
 -12  10   6        0.14      291.47     31.91 o 
 -10  10   6        6.71     2750.71     72.47 o 
  -8  10   6       39.12      701.22     24.20 o 
  -6  10   6       41.08     2615.29     46.69 o 
  -4  10   6     1618.06      543.53     19.41 o 
  -2  10   6      307.36     4473.11     55.77 o 
   0  10   6     1324.60      496.82     19.74 o 
   2  10   6      357.63       71.92     13.20 o 
   4  10   6      270.02      688.76     27.28 o 
   6  10   6      337.71      436.54     23.48 o 
   8  10   6      459.00     2639.31     75.39 o 
  10  10   6        3.62      777.54     47.49 o 
  12  10   6      121.56      263.84     37.62 o 
  14  10   6       13.47       16.09     45.55 o 
  16  10   6        6.07      227.96     52.73 o 
 -17  11   6        0.29       67.95     31.42 o 
 -15  11   6       69.53       12.24     26.39 o 
 -13  11   6        5.05      129.30     42.53 o 
 -11  11   6       13.22      108.07     33.98 o 
  -9  11   6      432.18      317.66     20.74 o 
  -7  11   6       66.60        4.60     10.91 o 
  -5  11   6      116.05      260.25     16.90 o 
  -3  11   6      164.30      333.76     18.33 o 
  -1  11   6       21.59       11.84      8.59 o 
   1  11   6      573.38      278.56     17.97 o 
   3  11   6      662.16      959.73     31.32 o 
   5  11   6      300.44      403.98     23.05 o 
   7  11   6     1135.27      233.16     21.07 o 
   9  11   6      122.35       76.13     26.44 o 
  11  11   6      192.00      232.38     35.97 o 
  13  11   6       16.53      -13.61     26.99 o 
  15  11   6       83.99       34.92     42.11 o 
 -16  12   6      116.59       33.68     29.64 o 
 -14  12   6       49.46      134.76     33.88 o 
 -12  12   6       34.26      430.46     63.82 o 
 -10  12   6      218.14     1083.44     65.89 o 
  -8  12   6      614.80      110.82     17.73 o 
  -6  12   6      493.69      560.73     23.01 o 
  -4  12   6       74.52     4035.32     63.19 o 
  -2  12   6      629.47       64.47     27.56 o 
   0  12   6     1415.85     3535.49     63.67 o 
   2  12   6      861.59     1484.51     40.31 o 
   4  12   6      393.79      320.28     21.89 o 
   6  12   6      186.15      184.97     20.62 o 
   8  12   6      232.93      720.41     33.34 o 
  10  12   6      210.97       52.83     30.98 o 
  12  12   6      219.20       -0.03     26.19 o 
  14  12   6       22.57       30.15     31.71 o 
  16  12   6        5.12      262.01     62.57 o 
 -17  13   6      303.18      244.36     52.12 o 
 -15  13   6       91.65       86.53     36.68 o 
 -13  13   6       43.20       26.37     39.81 o 
 -11  13   6      442.12       40.28     24.82 o 
  -9  13   6       99.15      145.67     28.45 o 
  -7  13   6     2244.61       59.40     26.19 o 
  -5  13   6      874.71      648.75     25.49 o 
  -3  13   6      160.31      285.51     22.05 o 
  -1  13   6     1384.43     2900.63     58.30 o 
   1  13   6      354.18      602.59     36.03 o 
   3  13   6      689.24       88.46     17.67 o 
   5  13   6      231.39     1676.69     47.47 o 
   7  13   6      453.12       38.65     16.76 o 
   9  13   6      273.98      503.10     44.37 o 
  11  13   6       33.96      226.17     39.88 o 
  13  13   6        5.46       90.40     39.77 o 
  15  13   6       56.94       59.39     38.78 o 
 -16  14   6      128.27       42.54     33.73 o 
 -14  14   6       11.03      134.18     34.50 o 
 -12  14   6       46.95       38.50     24.91 o 
 -10  14   6      806.85      214.98     32.83 o 
  -8  14   6     3998.75     5116.01    105.19 o 
  -6  14   6     2436.99     4443.96     80.07 o 
  -4  14   6      665.95      619.91     28.66 o 
  -2  14   6        2.17      932.77     28.49 o 
   0  14   6      288.69      360.04     23.88 o 
   2  14   6      104.33       94.27     20.53 o 
   4  14   6        0.15      127.98     22.13 o 
   6  14   6        6.56      157.95     23.47 o 
   8  14   6        3.90      160.55     24.92 o 
  10  14   6      168.67      258.86     40.94 o 
  12  14   6       59.97      100.85     36.52 o 
  14  14   6       68.66       43.60     37.24 o 
 -15  15   6        1.41      165.09     50.26 o 
 -13  15   6       31.67      453.43     61.85 o 
 -11  15   6      107.54     1176.17     57.93 o 
  -9  15   6      113.45      443.98     27.30 o 
  -7  15   6      196.70     8211.71    159.23 o 
  -5  15   6        0.08       54.33     17.64 o 
  -3  15   6      245.00     5680.81    149.27 o 
  -1  15   6       89.78      188.56     21.81 o 
   1  15   6       11.78     1773.92     51.73 o 
   3  15   6      223.22       50.46     19.49 o 
   5  15   6      142.18      152.79     33.88 o 
   7  15   6      100.73       12.96     24.50 o 
   9  15   6       18.51       26.25     30.53 o 
  11  15   6       12.85       43.17     37.71 o 
  13  15   6       62.66       35.60     48.66 o 
 -14  16   6       10.34      -15.55     36.21 o 
 -12  16   6       40.98      123.37     43.65 o 
 -10  16   6        3.25       62.40     31.10 o 
  -8  16   6     1603.91     1733.27     51.27 o 
  -6  16   6      696.68      639.48     33.32 o 
  -4  16   6      458.88      741.94     32.95 o 
  -2  16   6      296.02      201.62     24.87 o 
   0  16   6      208.61      145.44     22.87 o 
   2  16   6     3208.92     4147.35     91.72 o 
   4  16   6       94.95      183.31     25.56 o 
   6  16   6      369.56      768.34     46.37 o 
   8  16   6       35.69       52.57     35.73 o 
  10  16   6      235.38      325.12     44.77 o 
  12  16   6       66.10      -31.26     34.24 o 
  14  16   6       29.90       21.72     35.98 o 
 -15  17   6       17.77        8.51     37.19 o 
 -13  17   6       14.64      394.84     60.68 o 
 -11  17   6      234.73      532.71     43.78 o 
  -9  17   6      635.20      680.74     48.23 o 
  -7  17   6      225.13     2257.27     63.93 o 
  -5  17   6       49.30      555.86     31.49 o 
  -3  17   6      264.29      373.36     29.17 o 
  -1  17   6      599.43      674.96     35.41 o 
   1  17   6      158.86      495.20     32.71 o 
   3  17   6       80.64      264.36     31.14 o 
   5  17   6      126.52       -8.66     21.31 o 
   7  17   6      212.31       -3.87     20.91 o 
   9  17   6      217.17      108.27     34.41 o 
  11  17   6       79.58       52.97     37.69 o 
  13  17   6        3.40        3.69     30.96 o 
 -14  18   6        4.29      -29.23     49.01 o 
 -12  18   6        8.92        7.50     36.16 o 
 -10  18   6       21.56       54.57     35.10 o 
  -8  18   6        0.62      185.08     23.77 o 
  -6  18   6      134.18     1234.36    104.75 o 
  -4  18   6       31.16      430.47     40.54 o 
  -2  18   6      183.45      784.05     38.42 o 
   0  18   6      327.40      208.86     27.13 o 
   2  18   6      311.80      263.38     28.05 o 
   4  18   6       81.35        9.04     20.53 o 
   6  18   6      558.50      533.20     39.78 o 
   8  18   6        2.69       83.25     37.23 o 
  10  18   6       86.61      121.91     42.10 o 
  12  18   6        5.96       28.13     36.48 o 
 -13  19   6       26.35       34.18     46.67 o 
 -11  19   6       10.37       67.39     66.90 o 
  -9  19   6        1.03      134.04     40.32 o 
  -7  19   6      386.82       33.20     25.92 o 
  -5  19   6        4.58       47.98     24.03 o 
  -3  19   6       74.96      135.89     33.97 o 
  -1  19   6       43.31      638.79     38.43 o 
   1  19   6       67.81      478.12     35.01 o 
   3  19   6       64.93      788.18     59.94 o 
   5  19   6      169.99       72.05     28.12 o 
   7  19   6       17.22       52.77     26.09 o 
   9  19   6      115.88      -22.98     33.16 o 
  11  19   6       19.51      -53.10     53.10 o 
 -12  20   6      121.70       81.76     47.83 o 
 -10  20   6      261.61      757.72     73.37 o 
  -8  20   6       41.51      454.47     37.98 o 
  -6  20   6        0.03       66.88     22.42 o 
  -4  20   6      162.07      192.27     27.05 o 
  -2  20   6      141.30      853.85     43.19 o 
   0  20   6        5.31     2005.11     67.45 o 
   2  20   6        7.70      143.85     39.48 o 
   4  20   6       72.82      732.17     51.60 o 
   6  20   6       90.68      136.33     49.68 o 
   8  20   6       13.06      127.41     41.07 o 
  10  20   6      143.48       42.29     48.19 o 
 -11  21   6       40.02       15.92     40.29 o 
  -9  21   6        1.22       13.14     33.08 o 
  -7  21   6        9.67      -24.39     24.39 o 
  -5  21   6        3.84        7.39     25.05 o 
  -3  21   6       23.62      215.35     27.34 o 
  -1  21   6        1.45       39.67     22.00 o 
   1  21   6      227.92      246.59     31.14 o 
   3  21   6        0.02       82.36     26.63 o 
   5  21   6        2.62       17.71     24.44 o 
   7  21   6       15.70       59.27     37.28 o 
   9  21   6        4.75        3.63     34.31 o 
 -10  22   6       48.34      218.13    125.26 o 
  -8  22   6        3.82      -50.11     59.20 o 
  -6  22   6      174.23      611.94     48.80 o 
  -4  22   6      172.64      288.99     39.91 o 
  -2  22   6        3.23      142.43     38.35 o 
   0  22   6      708.16      168.94     28.85 o 
   2  22   6       10.22      -24.44     24.44 o 
   4  22   6       23.68       35.65     23.66 o 
   6  22   6       17.02      -23.05     26.15 o 
   8  22   6       10.50      300.13     55.24 o 
  -9  23   6       10.80        1.70     36.57 o 
  -7  23   6       79.03       62.50     49.70 o 
  -5  23   6        2.16      -10.71     32.43 o 
  -3  23   6      207.07      599.52     51.84 o 
  -1  23   6       49.07       49.70     32.71 o 
   1  23   6       66.08       21.80     22.90 o 
   3  23   6       14.05       -5.78     21.08 o 
   5  23   6        1.93       36.41     26.66 o 
   7  23   6       50.94       40.61     42.34 o 
  -8  24   6      126.74       44.36     45.13 o 
  -6  24   6      104.52      351.68     50.19 o 
  -4  24   6      126.26       26.83     29.64 o 
  -2  24   6        3.61       80.95     36.33 o 
   0  24   6      139.35      110.48     38.13 o 
   2  24   6       14.63       66.18     38.48 o 
   4  24   6        6.21      286.32     50.59 o 
   6  24   6        7.13       38.04     53.34 o 
  -5  25   6       37.60      -23.20     31.15 o 
  -3  25   6        7.42      349.46     50.76 o 
  -1  25   6       68.24      142.79     43.66 o 
   1  25   6        0.26       27.47     34.22 o 
   3  25   6       33.60      -12.40     31.56 o 
   5  25   6       32.75      -30.17     46.45 o 
  -2  26   6       73.24       68.67     58.95 o 
   0  26   6        3.79       84.90     49.28 o 
 -19   1   7       10.82       11.76     25.96 o 
 -17   1   7       61.67      374.76     38.74 o 
 -15   1   7       14.38      822.40     55.87 o 
 -13   1   7      659.39      837.01     39.56 o 
 -11   1   7      237.74       91.38     17.43 o 
  -9   1   7     1656.41     2370.05     55.88 o 
  -7   1   7      574.46      614.50     18.12 o 
  -5   1   7     2103.78     2662.55     32.48 o 
  -3   1   7     7753.83    13447.20    135.72 o 
  -1   1   7    11140.45      272.74      7.02 o 
   1   1   7     8692.29    27208.63    194.57 o 
   3   1   7     1154.68    11545.44    104.73 o 
   5   1   7      256.75      646.73     28.25 o 
   7   1   7       37.41       28.40      9.64 o 
   9   1   7      317.13     1326.39     37.50 o 
  11   1   7      209.53       24.73     17.27 o 
  13   1   7       14.74       51.74     23.66 o 
  15   1   7       26.02      437.11     41.37 o 
  17   1   7       26.82      319.62     42.95 o 
 -18   2   7       69.43       28.01     25.76 o 
 -16   2   7       71.92      257.52     32.69 o 
 -14   2   7        2.94       30.06     21.32 o 
 -12   2   7       10.86     1079.04     37.77 o 
 -10   2   7     1609.78     2006.31     47.70 o 
  -8   2   7       24.69     4261.40     57.56 o 
  -6   2   7     4920.15     2197.75     31.36 o 
  -4   2   7     2711.97     1612.80     22.47 o 
  -2   2   7      649.50     2309.57     31.12 o 
   0   2   7     5970.18    28843.80    233.66 o 
   2   2   7     2439.51     2130.06     26.79 o 
   4   2   7     2820.93     2821.22     70.01 o 
   6   2   7       28.83       70.42     10.50 o 
   8   2   7      651.53      233.66     18.79 o 
  10   2   7     1714.69     5536.98     93.70 o 
  12   2   7      242.73     1325.20     49.06 o 
  14   2   7        0.44      202.65     30.76 o 
  16   2   7       67.81      396.66     54.36 o 
 -19   3   7       27.54      -28.47     28.47 o 
 -17   3   7        8.58      444.00     42.37 o 
 -15   3   7        7.92      137.78     26.95 o 
 -13   3   7      200.61      812.47     37.69 o 
 -11   3   7      706.07       27.51     15.09 o 
  -9   3   7      318.27      412.46     23.22 o 
  -7   3   7     1306.81      621.53     27.40 o 
  -5   3   7     4798.20    18652.58    155.05 o 
  -3   3   7     5867.86     3596.79     32.92 o 
  -1   3   7    23780.97     6064.99     62.55 o 
   1   3   7      275.71     2199.04     25.61 o 
   3   3   7     3262.94     9601.32     90.29 o 
   5   3   7      539.79     1590.24     28.84 o 
   7   3   7       43.31     1393.99     30.58 o 
   9   3   7       19.02       31.74     12.28 o 
  11   3   7       33.08      103.79     22.26 o 
  13   3   7       22.53       67.54     25.91 o 
  15   3   7        0.00      101.97     29.29 o 
  17   3   7       37.39       27.01     29.67 o 
 -18   4   7       27.94       26.76     34.56 o 
 -16   4   7       68.06      934.10     58.99 o 
 -14   4   7      218.76      507.68     36.20 o 
 -12   4   7      622.62     2528.56     62.50 o 
 -10   4   7        8.21      141.44     22.63 o 
  -8   4   7      629.62    11288.65    160.44 o 
  -6   4   7     2690.96     3829.53     47.75 o 
  -4   4   7     3182.41    25151.76    244.74 o 
  -2   4   7    15509.09    21578.42    189.44 o 
   0   4   7     1903.41     9745.93     92.48 o 
   2   4   7    15966.55    41819.52    309.88 o 
   4   4   7     6713.18    10952.30    116.98 o 
   6   4   7     2872.76    18243.21    184.49 o 
   8   4   7      485.70      752.41     25.08 o 
  10   4   7     1171.39     2797.65     65.73 o 
  12   4   7      133.13       -8.65     21.90 o 
  14   4   7       14.41      159.54     31.23 o 
  16   4   7        5.75      304.91     47.12 o 
 -19   5   7        2.74       47.02     54.20 o 
 -17   5   7       44.80       -0.94     28.51 o 
 -15   5   7       11.94       33.00     44.73 o 
 -13   5   7      200.76      190.89     24.58 o 
 -11   5   7      160.17       28.63     16.17 o 
  -9   5   7      360.65      462.37     21.07 o 
  -7   5   7     1337.33     2283.53     37.92 o 
  -5   5   7    30383.97    48443.39    392.47 o 
  -3   5   7      222.38      298.64     15.46 o 
  -1   5   7      118.86      593.09     16.50 o 
   1   5   7     1719.59     2007.19     24.46 o 
   3   5   7     8208.35     8203.37     78.65 o 
   5   5   7      904.50      905.83     21.09 o 
   7   5   7     2885.21     2210.91     39.73 o 
   9   5   7        5.31       23.97     11.22 o 
  11   5   7      388.61      267.22     28.21 o 
  13   5   7       16.68      141.21     25.90 o 
  15   5   7        1.07       92.35     31.18 o 
  17   5   7        5.25      103.57     59.97 o 
 -18   6   7       46.93        4.57     29.02 o 
 -16   6   7        2.67      543.26     48.67 o 
 -14   6   7       60.18      192.63     26.62 o 
 -12   6   7       12.56     3597.90     80.83 o 
 -10   6   7     2322.90     4347.35     80.85 o 
  -8   6   7     2211.44      199.12     13.70 o 
  -6   6   7    11474.10    20954.32    223.46 o 
  -4   6   7      460.24     1738.69     27.58 o 
  -2   6   7     5170.63    13755.94    192.90 o 
   0   6   7    11106.10    29917.79    277.09 o 
   2   6   7      904.94     4681.11     70.62 o 
   4   6   7      103.31       44.24     13.86 o 
   6   6   7      855.08     1339.29     27.81 o 
   8   6   7       45.82        6.32      9.36 o 
  10   6   7      566.46      306.37     28.27 o 
  12   6   7      151.20      295.41     28.47 o 
  14   6   7       41.60      229.35     33.69 o 
  16   6   7       35.68      278.39     67.44 o 
 -19   7   7        3.49      118.11     34.95 o 
 -17   7   7        0.45       41.79     27.50 o 
 -15   7   7       15.30      150.75     28.27 o 
 -13   7   7       12.42      289.60     34.44 o 
 -11   7   7      179.34      470.79     28.97 o 
  -9   7   7      836.49      193.09     13.67 o 
  -7   7   7      357.40      915.33     25.92 o 
  -5   7   7     2130.95     5813.57     68.65 o 
  -3   7   7     2646.37     3808.89     49.92 o 
  -1   7   7     3034.88      857.69     19.86 o 
   1   7   7       26.76        5.95      5.84 o 
   3   7   7        4.54     1266.22     29.47 o 
   5   7   7      127.13     4275.67     55.39 o 
   7   7   7        3.67     2490.28     50.46 o 
   9   7   7      400.19      489.90     21.89 o 
  11   7   7        0.01      109.66     22.67 o 
  13   7   7       27.16       96.86     28.48 o 
  15   7   7       25.30       19.36     34.28 o 
  17   7   7        2.54       54.83     38.98 o 
 -18   8   7      191.72       79.71     37.36 o 
 -16   8   7       34.78      -24.02     24.02 o 
 -14   8   7        0.04       -6.47     25.86 o 
 -12   8   7      819.32     2879.83     73.67 o 
 -10   8   7      733.97     2067.64     66.84 o 
  -8   8   7      122.94     5145.82     95.19 o 
  -6   8   7      857.93      746.62     22.82 o 
  -4   8   7      456.33     3237.19     45.02 o 
  -2   8   7     1580.88     2034.01     30.13 o 
   0   8   7     6959.42    24967.28    451.97 o 
   2   8   7      564.51      139.32     14.23 o 
   4   8   7       22.22       18.99      8.45 o 
   6   8   7     5179.45     1052.77     34.25 o 
   8   8   7     1689.57     2424.58     46.45 o 
  10   8   7      105.05     1043.86     73.43 o 
  12   8   7        0.99       70.06     26.70 o 
  14   8   7      181.89       48.18     34.25 o 
  16   8   7       36.45      160.66     44.62 o 
 -17   9   7       34.53        3.34     21.90 o 
 -15   9   7       18.89      190.25     30.65 o 
 -13   9   7       54.65      492.29     35.94 o 
 -11   9   7       87.34      496.32     41.39 o 
  -9   9   7      133.26       64.16     13.25 o 
  -7   9   7       87.11      290.96     17.81 o 
  -5   9   7     1588.66       26.91     13.75 o 
  -3   9   7     1473.99      391.36     16.23 o 
  -1   9   7     1454.59     1969.01     42.20 o 
   1   9   7     2312.09     1391.90     31.52 o 
   3   9   7     4366.53     1283.09     32.29 o 
   5   9   7     6034.61     7090.34    106.74 o 
   7   9   7      171.21     3437.55     82.99 o 
   9   9   7      163.63      490.08     25.16 o 
  11   9   7      153.85       59.65     38.98 o 
  13   9   7       36.88      -17.92     26.65 o 
  15   9   7        0.00      140.55     67.08 o 
 -18  10   7        0.83       42.06     30.63 o 
 -16  10   7        7.05       -1.74     22.46 o 
 -14  10   7       13.86       15.48     24.13 o 
 -12  10   7      192.31      502.38     35.62 o 
 -10  10   7       96.24       41.86     20.90 o 
  -8  10   7      207.65      143.35     26.44 o 
  -6  10   7      170.65      267.69     25.62 o 
  -4  10   7      113.97      118.52     13.34 o 
  -2  10   7     1927.65      965.13     23.82 o 
   0  10   7     1231.40      706.32     23.67 o 
   2  10   7       68.54     1264.84     33.44 o 
   4  10   7       65.13       -7.68     12.06 o 
   6  10   7      127.14       29.94     28.14 o 
   8  10   7       15.72        1.80     20.09 o 
  10  10   7       22.88      296.13     53.45 o 
  12  10   7      152.91      313.23     41.44 o 
  14  10   7       24.04       16.67     43.55 o 
  16  10   7       50.10       75.92     43.78 o 
 -17  11   7      150.12       12.85     25.10 o 
 -15  11   7        9.88      239.71     34.68 o 
 -13  11   7       48.46      423.47     40.78 o 
 -11  11   7      115.85      309.98     32.27 o 
  -9  11   7      436.84     3246.88     62.78 o 
  -7  11   7     1286.82      112.43     17.84 o 
  -5  11   7      408.92     1568.53     35.97 o 
  -3  11   7     5556.74     4351.72     63.32 o 
  -1  11   7      848.01     1867.53     38.34 o 
   1  11   7      749.77     4609.00     75.12 o 
   3  11   7      600.24     1021.86     36.17 o 
   5  11   7     1019.42      982.07     32.81 o 
   7  11   7      139.11      445.65     27.07 o 
   9  11   7      154.23      396.20     40.71 o 
  11  11   7       33.47      188.37     37.07 o 
  13  11   7      104.90      129.87     39.25 o 
  15  11   7        9.10       38.55     36.30 o 
 -16  12   7       11.20       30.05     27.35 o 
 -14  12   7       73.21      233.26     38.34 o 
 -12  12   7      594.36       38.06     24.11 o 
 -10  12   7      125.95      492.07     37.75 o 
  -8  12   7        0.02     1275.03     44.45 o 
  -6  12   7       35.64       13.27     15.59 o 
  -4  12   7      125.57     3283.56     62.85 o 
  -2  12   7      537.30     1626.02     44.09 o 
   0  12   7      547.23     1155.70     34.37 o 
   2  12   7      123.28     2546.92     54.68 o 
   4  12   7      933.82      888.08     42.12 o 
   6  12   7       70.85      363.44     26.61 o 
   8  12   7       77.85       15.09     20.80 o 
  10  12   7        5.96      212.91     36.52 o 
  12  12   7      152.23      328.23     45.27 o 
  14  12   7      209.02       44.25     32.06 o 
 -17  13   7      117.94        1.70     50.60 o 
 -15  13   7       39.72      187.83     33.71 o 
 -13  13   7      244.22       33.40     27.37 o 
 -11  13   7       61.30       50.69     24.88 o 
  -9  13   7        2.54       52.74     18.54 o 
  -7  13   7      913.91     1068.80     35.13 o 
  -5  13   7     2856.60     8215.73    117.98 o 
  -3  13   7      500.21      652.53     26.63 o 
  -1  13   7      341.97      616.95     38.95 o 
   1  13   7       49.19       67.48     16.52 o 
   3  13   7      169.59      -14.81     15.66 o 
   5  13   7      123.06      165.94     21.63 o 
   7  13   7     1525.22      419.83     70.33 o 
   9  13   7       63.54      810.32     53.67 o 
  11  13   7      126.74       40.23     37.90 o 
  13  13   7        9.32      154.24     61.33 o 
  15  13   7        0.92       96.16     44.29 o 
 -16  14   7       64.93      126.55     46.17 o 
 -14  14   7       34.08       -1.04     25.37 o 
 -12  14   7      406.59      119.77     69.00 o 
 -10  14   7       60.60       75.02     25.54 o 
  -8  14   7      238.81     3405.67     74.31 o 
  -6  14   7      914.45     1955.95     49.41 o 
  -4  14   7      155.99     4758.34     80.26 o 
  -2  14   7     2869.28     2839.58     62.66 o 
   0  14   7      150.15      406.02     28.88 o 
   2  14   7      364.20       52.56     46.06 o 
   4  14   7      740.04     1741.07     51.06 o 
   6  14   7      144.35       -5.67     23.71 o 
   8  14   7        0.67      201.71     24.77 o 
  10  14   7       96.88      386.82     48.77 o 
  12  14   7       23.19      129.15     39.06 o 
  14  14   7       16.79      268.56     48.78 o 
 -15  15   7        0.14      -22.82     38.46 o 
 -13  15   7      102.06       54.15     29.80 o 
 -11  15   7      366.03      699.94     47.89 o 
  -9  15   7        0.22       32.40     17.57 o 
  -7  15   7     4200.24     5017.61     97.92 o 
  -5  15   7     3125.63     6977.34    132.80 o 
  -3  15   7     1588.91     2112.34     55.00 o 
  -1  15   7       10.37      757.64     41.40 o 
   1  15   7     2533.57     2760.79     67.42 o 
   3  15   7     1561.86     1213.64     45.72 o 
   5  15   7      324.22     1374.06     50.00 o 
   7  15   7      188.35      453.56     33.21 o 
   9  15   7       70.22      201.23     38.67 o 
  11  15   7       18.28       22.40     30.74 o 
  13  15   7       22.33      -46.10     47.71 o 
 -14  16   7        0.93       17.98     38.19 o 
 -12  16   7      181.97      748.24     55.65 o 
 -10  16   7      178.45     1061.00     55.84 o 
  -8  16   7       98.47      452.33     29.95 o 
  -6  16   7       40.60       97.08     20.03 o 
  -4  16   7      971.91       98.47     20.17 o 
  -2  16   7     1394.72      446.82     30.05 o 
   0  16   7      139.72      175.59     23.92 o 
   2  16   7       19.30      596.80     35.20 o 
   4  16   7      208.77      432.31     34.08 o 
   6  16   7       17.61      448.39     36.05 o 
   8  16   7      116.63      189.18     36.91 o 
  10  16   7       28.01      153.80     38.42 o 
  12  16   7       19.22      165.93     81.07 o 
 -15  17   7       13.61      -41.03     45.85 o 
 -13  17   7       31.27       30.78     37.68 o 
 -11  17   7      121.22      -17.18     45.58 o 
  -9  17   7        1.83       -1.67     16.99 o 
  -7  17   7       74.79      206.47     25.86 o 
  -5  17   7        2.06      103.07     25.45 o 
  -3  17   7       93.83      520.12     32.83 o 
  -1  17   7       74.34      179.64     29.90 o 
   1  17   7     1005.61     1018.44     44.69 o 
   3  17   7      141.81      394.45     37.86 o 
   5  17   7      330.18      464.88     35.76 o 
   7  17   7        3.87       10.98     20.50 o 
   9  17   7      212.36       -9.83     28.84 o 
  11  17   7      141.61       57.07     41.67 o 
  13  17   7        3.17      -22.00     36.13 o 
 -14  18   7       65.05       72.58     61.54 o 
 -12  18   7       27.36      433.00     58.60 o 
 -10  18   7        8.96       36.80     26.52 o 
  -8  18   7       46.60      119.93     31.49 o 
  -6  18   7       50.72      353.85     27.71 o 
  -4  18   7      138.94      143.88     23.44 o 
  -2  18   7        4.55      641.16     37.24 o 
   0  18   7       59.57      163.94     25.48 o 
   2  18   7      246.94     1354.26     54.04 o 
   4  18   7      121.63        4.07     20.04 o 
   6  18   7       88.24      202.88     33.03 o 
   8  18   7       34.25       61.86     33.21 o 
  10  18   7        6.56      150.22     42.81 o 
  12  18   7        2.33       -2.40     32.00 o 
 -13  19   7       21.04       95.04     62.12 o 
 -11  19   7       40.06      188.92     46.73 o 
  -9  19   7       24.56      437.20     39.65 o 
  -7  19   7      263.22      188.62     31.10 o 
  -5  19   7       17.39      547.85     36.97 o 
  -3  19   7       23.74       24.85     22.16 o 
  -1  19   7        0.68      977.55     45.29 o 
   1  19   7      121.07       48.09     21.95 o 
   3  19   7      135.39       77.44     25.64 o 
   5  19   7       86.69      -14.44     31.70 o 
   7  19   7       16.61       43.41     27.19 o 
   9  19   7      130.98       23.50     33.23 o 
  11  19   7       40.56       20.55     35.88 o 
 -12  20   7       14.16      133.00    113.04 o 
 -10  20   7      166.42       17.07     37.82 o 
  -8  20   7        0.05      -25.66     33.10 o 
  -6  20   7       12.27      543.44     35.87 o 
  -4  20   7       44.89       17.75     21.94 o 
  -2  20   7      105.59      666.49     42.19 o 
   0  20   7        3.15       46.26     33.50 o 
   2  20   7        0.34     1255.79     54.41 o 
   4  20   7       14.90        2.65     19.96 o 
   6  20   7       11.75        1.51     22.16 o 
   8  20   7        0.25       10.96     30.03 o 
  10  20   7        5.68       29.14     38.83 o 
 -11  21   7       19.28      258.00     64.95 o 
  -9  21   7      164.73      273.88     56.83 o 
  -7  21   7       44.12       -7.70     32.82 o 
  -5  21   7      194.27      650.17     40.77 o 
  -3  21   7       16.08      104.66     41.48 o 
  -1  21   7      376.93      386.68     34.92 o 
   1  21   7       45.69       99.24     27.86 o 
   3  21   7       53.15       19.92     25.29 o 
   5  21   7       10.79       28.65     29.31 o 
   7  21   7        0.01      -17.26     36.28 o 
   9  21   7        0.04      317.70     56.46 o 
 -10  22   7        2.86       -4.91     37.93 o 
  -8  22   7        1.58      101.65     47.07 o 
  -6  22   7       49.02      131.15     52.77 o 
  -4  22   7       83.34      392.84     49.38 o 
  -2  22   7       40.23      285.72     32.15 o 
   0  22   7       53.61       15.25     23.67 o 
   2  22   7      160.10       75.09     26.91 o 
   4  22   7        5.95       -0.04     20.79 o 
   6  22   7        2.99        6.65     24.64 o 
   8  22   7       60.78      -42.37     42.37 o 
  -9  23   7       14.16       17.92     52.83 o 
  -7  23   7      253.60      631.45     75.99 o 
  -5  23   7        3.74      354.39     46.27 o 
  -3  23   7       43.88      146.08     41.18 o 
  -1  23   7      453.88        0.96     27.28 o 
   1  23   7      107.96      325.02     39.92 o 
   3  23   7       79.45       45.25     26.36 o 
   5  23   7       28.78       79.13     31.94 o 
   7  23   7        4.03       84.46     45.23 o 
  -8  24   7        0.03      250.43    107.69 o 
  -6  24   7      127.58       32.36     31.10 o 
  -4  24   7        4.77       77.63     34.58 o 
  -2  24   7      104.73      132.07     39.33 o 
   0  24   7       11.97       34.43     33.05 o 
   2  24   7       64.35       37.71     34.11 o 
   4  24   7       61.16       -2.37     22.90 o 
   6  24   7        1.92      102.06     41.36 o 
  -5  25   7      116.55      132.16     39.34 o 
  -3  25   7        0.11       23.25     53.96 o 
  -1  25   7        5.36       95.10     43.17 o 
   1  25   7       31.42       51.92     36.14 o 
   3  25   7       79.54        4.68     29.97 o 
 -18   0   8      256.01      214.52     50.06 o 
 -16   0   8       72.06      258.74     60.71 o 
 -14   0   8      476.18     2162.08     97.76 o 
 -12   0   8     1076.54      643.36     60.97 o 
 -10   0   8       50.22     4408.19    190.16 o 
  -8   0   8       84.05       24.23     21.33 o 
  -6   0   8     9593.21    43153.16    511.03 o 
  -4   0   8      262.82      211.40     14.10 o 
  -2   0   8      199.33    15570.22    252.04 o 
   0   0   8    26883.73    16462.89    174.70 o 
   2   0   8     6281.93    13360.94    166.71 o 
   4   0   8    11928.23    16600.14    222.55 o 
   6   0   8      139.70       12.75     20.04 o 
   8   0   8     1228.16     3177.75     73.42 o 
  10   0   8      333.84      128.02     40.65 o 
  12   0   8      144.57     1170.14    109.40 o 
  14   0   8      517.15      343.11     52.70 o 
  16   0   8        0.00      704.09     75.97 o 
 -19   1   8       59.01       89.74     33.20 o 
 -17   1   8       25.79      -19.87     28.49 o 
 -15   1   8       31.60       55.38     25.54 o 
 -13   1   8      580.30      536.65     34.15 o 
 -11   1   8       56.71      118.26     17.42 o 
  -9   1   8      239.43      395.64     20.28 o 
  -7   1   8     5121.52     3148.15     43.94 o 
  -5   1   8     7179.71     7768.01     95.25 o 
  -3   1   8      330.60      368.58     10.45 o 
  -1   1   8    10006.57    12924.20     94.60 o 
   1   1   8     8170.71     8155.24     73.90 o 
   3   1   8     4084.42     5573.75     61.82 o 
   5   1   8      587.65     1151.57     24.03 o 
   7   1   8       29.37        7.78      9.52 o 
   9   1   8      162.12      545.34     34.53 o 
  11   1   8      559.91      622.08     33.52 o 
  13   1   8       10.34       37.77     23.46 o 
  15   1   8      112.50       54.69     33.33 o 
  17   1   8       22.95       23.98     28.91 o 
 -18   2   8      202.76      236.77     37.64 o 
 -16   2   8       45.00      144.40     28.88 o 
 -14   2   8       93.41     1633.65     61.48 o 
 -12   2   8       92.07       12.60     18.10 o 
 -10   2   8      290.42     1068.65     31.72 o 
  -8   2   8      153.24      245.24     15.10 o 
  -6   2   8     2245.72    11850.69    112.93 o 
  -4   2   8     4726.51      447.99     14.23 o 
  -2   2   8     4743.40    15741.76    144.57 o 
   0   2   8      440.46      632.80     21.06 o 
   2   2   8     6567.08    12612.36    111.20 o 
   4   2   8     4207.12     7786.19     84.30 o 
   6   2   8       69.43      143.50     13.34 o 
   8   2   8      643.21      445.89     22.53 o 
  10   2   8      104.91      507.83     29.82 o 
  12   2   8      257.44      357.94     30.98 o 
  14   2   8        4.52       51.97     27.34 o 
  16   2   8        4.64      499.33     47.89 o 
 -19   3   8      102.26      226.90     40.68 o 
 -17   3   8       55.29      238.66     36.45 o 
 -15   3   8        8.47       92.01     45.28 o 
 -13   3   8        6.09     1091.68     74.14 o 
 -11   3   8     1146.16       31.68     18.46 o 
  -9   3   8      445.47     1685.06     36.70 o 
  -7   3   8     3764.69       80.67     11.10 o 
  -5   3   8       37.51       43.03     12.79 o 
  -3   3   8       58.40     2384.73     35.90 o 
  -1   3   8     2404.11    17790.31    164.03 o 
   1   3   8     8000.39    18046.02    159.53 o 
   3   3   8        2.75     3050.16     39.71 o 
   5   3   8     5347.14     4694.86     60.58 o 
   7   3   8       50.49       84.60     16.81 o 
   9   3   8      344.09      947.55     29.35 o 
  11   3   8       72.32     1306.53     48.11 o 
  13   3   8      248.49       55.73     46.69 o 
  15   3   8       53.36       -0.65     23.41 o 
  17   3   8        9.37        9.28     26.03 o 
 -18   4   8        8.55       49.43     45.03 o 
 -16   4   8        1.61       45.93     24.83 o 
 -14   4   8      216.63     1215.47     53.54 o 
 -12   4   8      326.63      366.83     31.86 o 
 -10   4   8      382.98     2436.98     48.31 o 
  -8   4   8      457.69      555.41     21.29 o 
  -6   4   8     8360.66    16629.23    157.88 o 
  -4   4   8    20893.99    30293.84    383.24 o 
  -2   4   8     5123.50     2736.69     39.23 o 
   0   4   8       68.79       91.39      5.63 o 
   2   4   8     5595.93     3164.55     39.19 o 
   4   4   8      312.23      711.47     20.03 o 
   6   4   8       89.32      123.11     12.81 o 
   8   4   8        0.26      301.41     23.54 o 
  10   4   8        3.31       -0.63     11.32 o 
  12   4   8       29.24       94.87     24.42 o 
  14   4   8       29.81       35.29     24.33 o 
  16   4   8       33.38      138.95     33.83 o 
 -19   5   8       50.14       44.49     29.91 o 
 -17   5   8       22.10      507.10     48.05 o 
 -15   5   8       32.69      558.86     39.62 o 
 -13   5   8      376.94      645.94     34.56 o 
 -11   5   8      726.26      105.28     19.75 o 
  -9   5   8       71.18     1432.49     34.84 o 
  -7   5   8      765.57       94.28     11.32 o 
  -5   5   8      214.30     8815.50    100.82 o 
  -3   5   8     1676.26     9050.22    101.09 o 
  -1   5   8    13213.55    13322.96    133.77 o 
   1   5   8      523.72    14092.25    115.38 o 
   3   5   8     4749.89     1242.78     24.97 o 
   5   5   8       51.39     7494.08     88.94 o 
   7   5   8      445.95      169.91     14.27 o 
   9   5   8      381.19      457.53     22.36 o 
  11   5   8       96.86       21.05     16.47 o 
  13   5   8      233.87       19.63     33.94 o 
  15   5   8        1.79      298.68     42.66 o 
  17   5   8        0.11      -20.60     45.94 o 
 -18   6   8       50.17       40.93     32.34 o 
 -16   6   8       11.39      124.24     32.54 o 
 -14   6   8      662.43      331.85     31.34 o 
 -12   6   8      205.81      269.34     27.01 o 
 -10   6   8       65.78        5.98     11.19 o 
  -8   6   8     1046.30      765.29     23.31 o 
  -6   6   8      151.52      667.12     25.34 o 
  -4   6   8      129.49      216.40     15.50 o 
  -2   6   8     5373.36    26499.75    253.70 o 
   0   6   8      296.38      637.40     47.18 o 
   2   6   8    11323.96    20569.09    198.31 o 
   4   6   8      330.64      586.61     17.39 o 
   6   6   8       61.42       51.62     10.12 o 
   8   6   8       69.50      259.30     16.82 o 
  10   6   8      178.23      157.75     24.17 o 
  12   6   8      407.64      155.55     26.50 o 
  14   6   8      113.68      126.98     30.90 o 
  16   6   8        2.71       76.75     46.24 o 
 -17   7   8       22.33       18.54     23.83 o 
 -15   7   8       28.29      246.01     32.15 o 
 -13   7   8      301.85     1419.95     52.17 o 
 -11   7   8      204.16     2615.64     64.52 o 
  -9   7   8      173.96      254.70     19.50 o 
  -7   7   8      589.62      833.52     24.80 o 
  -5   7   8     4795.45     6655.86     78.57 o 
  -3   7   8     1426.55     5554.01     73.41 o 
  -1   7   8    42476.20    34573.20    701.97 o 
   1   7   8     1151.85     1484.41     27.66 o 
   3   7   8     1020.15     1013.56     28.35 o 
   5   7   8      775.34       34.37     11.59 o 
   7   7   8       53.35       74.39     11.99 o 
   9   7   8       28.65      426.68     21.84 o 
  11   7   8      539.54     1506.91     55.45 o 
  13   7   8       11.29       72.60     43.04 o 
  15   7   8        4.35      245.80     52.75 o 
 -18   8   8       23.23      101.37     35.45 o 
 -16   8   8        1.14       -5.25     25.97 o 
 -14   8   8      154.65      465.86     36.88 o 
 -12   8   8       42.40      102.20     23.29 o 
 -10   8   8      126.48      857.88     30.58 o 
  -8   8   8      262.09      339.71     20.53 o 
  -6   8   8      651.38     3418.63     52.32 o 
  -4   8   8      569.80     4809.88     59.68 o 
  -2   8   8      618.62     6332.52    122.90 o 
   0   8   8     1678.18     3588.95     61.52 o 
   2   8   8     1440.74     2055.66     41.16 o 
   4   8   8     3068.72     8334.00    115.81 o 
   6   8   8       84.27       48.18     16.85 o 
   8   8   8      529.86     2169.24     58.92 o 
  10   8   8       17.12       74.19     20.41 o 
  12   8   8        2.40       40.72     21.23 o 
  14   8   8       89.83      -16.33     68.77 o 
  16   8   8        0.08      130.39     45.18 o 
 -17   9   8        1.53       16.82     24.92 o 
 -15   9   8       51.20      181.13     32.82 o 
 -13   9   8       42.72      115.76     25.70 o 
 -11   9   8      861.23     1066.00     43.24 o 
  -9   9   8       63.65      133.91     15.94 o 
  -7   9   8      229.69      607.74     22.21 o 
  -5   9   8       10.55        8.51     10.16 o 
  -3   9   8       30.82        9.46      9.15 o 
  -1   9   8       65.69       27.42      8.64 o 
   1   9   8      460.64     2705.71     48.41 o 
   3   9   8     2414.68     1443.19     36.03 o 
   5   9   8     1530.63      769.97     30.04 o 
   7   9   8      654.56      567.01     28.47 o 
   9   9   8      128.31       69.66     17.92 o 
  11   9   8       49.60      723.37     51.37 o 
  13   9   8       47.92       -3.05     25.27 o 
  15   9   8       23.81       44.97     36.27 o 
 -18  10   8       87.73       17.68     28.43 o 
 -16  10   8        9.18      104.20     29.80 o 
 -14  10   8       96.71      224.62     30.18 o 
 -12  10   8      177.19      231.80     32.91 o 
 -10  10   8       24.28     2675.06     78.80 o 
  -8  10   8      149.49       42.03     13.58 o 
  -6  10   8      207.19      610.00     23.96 o 
  -4  10   8      583.01      113.16     13.68 o 
  -2  10   8     2735.07     4054.57     55.20 o 
   0  10   8     2306.54     2502.21     46.56 o 
   2  10   8     1017.83     3840.52     65.95 o 
   4  10   8      554.12     1308.33     38.56 o 
   6  10   8      421.20      479.31     27.45 o 
   8  10   8        0.00      674.72     33.13 o 
  10  10   8        3.66       12.98     24.06 o 
  12  10   8        0.88      425.84     46.71 o 
  14  10   8        1.03       51.55     35.27 o 
  16  10   8        0.01      288.13     54.62 o 
 -17  11   8       37.12      -11.98     25.43 o 
 -15  11   8       11.38      191.36     34.67 o 
 -13  11   8        2.95       98.20     53.32 o 
 -11  11   8      228.07       99.12     27.39 o 
  -9  11   8       21.77       53.75     17.60 o 
  -7  11   8        6.79       19.13     12.67 o 
  -5  11   8      514.68      704.92     26.40 o 
  -3  11   8       83.23      107.68     14.10 o 
  -1  11   8      654.71     1071.69     30.10 o 
   1  11   8      342.24      218.38     22.12 o 
   3  11   8       82.57      154.66     18.53 o 
   5  11   8      194.34      168.44     19.55 o 
   7  11   8      164.90      124.51     25.97 o 
   9  11   8       40.42      177.09     32.06 o 
  11  11   8      260.13      322.03     42.47 o 
  13  11   8       65.69        8.91     30.03 o 
  15  11   8       30.12       45.93     71.54 o 
 -16  12   8        0.10       46.08     29.89 o 
 -14  12   8       27.03      154.49     48.68 o 
 -12  12   8       16.94      395.74     40.05 o 
 -10  12   8      415.21     2758.50     81.14 o 
  -8  12   8       14.56       13.49     14.86 o 
  -6  12   8      667.11     6362.57     97.77 o 
  -4  12   8      186.58      218.59     24.44 o 
  -2  12   8      417.05     1781.10     65.12 o 
   0  12   8       19.33      166.88     18.31 o 
   2  12   8      388.82     2442.00     64.86 o 
   4  12   8      183.45       44.62     17.12 o 
   6  12   8      665.46       99.81     23.66 o 
   8  12   8       26.11     1534.61     51.68 o 
  10  12   8        0.37       78.60     30.67 o 
  12  12   8       22.13      452.44     76.52 o 
  14  12   8      112.63       -5.10     30.17 o 
 -17  13   8        0.45      -27.82     44.19 o 
 -15  13   8       34.06      261.22     35.49 o 
 -13  13   8      430.99       34.33     26.19 o 
 -11  13   8       93.17      197.31     34.93 o 
  -9  13   8      163.66      369.30     27.03 o 
  -7  13   8      697.10     3773.74     74.14 o 
  -5  13   8       81.79      326.61     28.42 o 
  -3  13   8     1396.91     3149.98     84.35 o 
  -1  13   8      378.52     1245.14     46.49 o 
   1  13   8       64.59     1757.58     47.07 o 
   3  13   8       60.79       14.35     19.56 o 
   5  13   8      151.14      982.96     39.00 o 
   7  13   8      823.15      907.06     41.32 o 
   9  13   8      167.70       10.08     27.06 o 
  11  13   8      132.50      906.31     63.70 o 
  13  13   8      130.31      -34.53     34.53 o 
  15  13   8        0.03      124.17     47.37 o 
 -16  14   8       41.17       73.01     64.92 o 
 -14  14   8        0.30       26.38     31.09 o 
 -12  14   8      126.65       65.34     31.67 o 
 -10  14   8       19.56      402.75     37.59 o 
  -8  14   8       52.92       19.51     16.56 o 
  -6  14   8      829.15     2891.41     61.92 o 
  -4  14   8     3148.95     8605.73    177.37 o 
  -2  14   8     4036.21     3257.69     70.87 o 
   0  14   8       30.08       14.57     14.87 o 
   2  14   8      193.29      283.39     24.44 o 
   4  14   8        0.26       27.50     18.05 o 
   6  14   8      140.16      190.59     24.16 o 
   8  14   8       13.17     1116.67     48.05 o 
  10  14   8       10.54      112.81     36.14 o 
  12  14   8       24.91      145.97     40.97 o 
  14  14   8       83.17      144.68     54.24 o 
 -15  15   8       40.40      166.80     47.42 o 
 -13  15   8       79.79       88.43     34.36 o 
 -11  15   8      114.99      283.50     35.83 o 
  -9  15   8      185.71       35.62     26.10 o 
  -7  15   8      313.03      343.00     27.96 o 
  -5  15   8      101.22       -5.21     18.43 o 
  -3  15   8     1766.64       58.24     20.91 o 
  -1  15   8      134.67       33.16     18.06 o 
   1  15   8      319.52      152.82     22.57 o 
   3  15   8       84.11      412.16     31.94 o 
   5  15   8       74.86     1066.75     46.80 o 
   7  15   8      152.86      818.59     43.89 o 
   9  15   8        0.21      447.17     46.91 o 
  11  15   8        6.47      634.89     62.74 o 
  13  15   8        1.10      261.14     51.95 o 
 -14  16   8        0.29      114.00     59.23 o 
 -12  16   8       63.05      155.83     33.93 o 
 -10  16   8       42.28       32.05     30.54 o 
  -8  16   8       83.22      200.43     23.77 o 
  -6  16   8      249.39      474.45     30.48 o 
  -4  16   8     1760.91     3392.69     83.71 o 
  -2  16   8     1794.54     3003.76     75.17 o 
   0  16   8      144.04       94.08     22.45 o 
   2  16   8      770.10     1371.06     60.66 o 
   4  16   8       48.36      172.97     27.32 o 
   6  16   8     1081.97     1086.70     58.46 o 
   8  16   8       67.57       22.60     22.57 o 
  10  16   8      286.01      428.91     56.63 o 
  12  16   8        3.46       -0.89     31.00 o 
 -15  17   8      183.67        7.93     41.10 o 
 -13  17   8        0.78      387.18     66.02 o 
 -11  17   8      129.28      376.47     41.15 o 
  -9  17   8      421.33      295.83     26.96 o 
  -7  17   8      333.29      374.99     29.52 o 
  -5  17   8      194.85      140.74     23.93 o 
  -3  17   8      442.63      508.57     33.22 o 
  -1  17   8      902.42      953.94     44.05 o 
   1  17   8       69.71     2105.88     65.78 o 
   3  17   8      240.85      703.44     39.63 o 
   5  17   8       50.64      708.26     42.40 o 
   7  17   8       26.04       54.14     48.45 o 
   9  17   8       37.51      283.45     45.13 o 
  11  17   8       11.87      469.22     57.05 o 
 -14  18   8       38.60      116.07     54.55 o 
 -12  18   8       60.00       20.50     40.89 o 
 -10  18   8        0.00      149.80     32.13 o 
  -8  18   8       33.14      220.08     26.69 o 
  -6  18   8      198.09      589.74     36.72 o 
  -4  18   8      419.81      874.91     44.84 o 
  -2  18   8       90.96      220.43     28.82 o 
   0  18   8        3.93      239.33     28.15 o 
   2  18   8        7.01       -6.01     18.59 o 
   4  18   8      320.01      114.53     44.12 o 
   6  18   8       38.98       37.61     24.04 o 
   8  18   8      515.77      176.70     40.73 o 
  10  18   8      111.35      413.94     55.24 o 
  12  18   8        2.97      313.81     56.49 o 
 -13  19   8        5.39       50.23     45.66 o 
 -11  19   8       56.66      363.06     59.22 o 
  -9  19   8       47.19       71.28     39.43 o 
  -7  19   8        0.07     1133.04     65.97 o 
  -5  19   8       85.63      194.39     28.36 o 
  -3  19   8      204.04     1081.46     48.01 o 
  -1  19   8       74.87      131.95     26.38 o 
   1  19   8      152.81      208.35     30.19 o 
   3  19   8       73.87       10.23     24.35 o 
   5  19   8       55.36       69.25     27.17 o 
   7  19   8       22.57      205.91     38.46 o 
   9  19   8       85.94      313.00     50.33 o 
  11  19   8        6.38      -30.11     39.46 o 
 -12  20   8        0.25       28.15     62.03 o 
 -10  20   8       34.87      628.23     73.98 o 
  -8  20   8       82.61      252.36     30.22 o 
  -6  20   8      206.11      218.04     32.65 o 
  -4  20   8      323.21       44.74     21.42 o 
  -2  20   8      183.77     1154.23     54.74 o 
   0  20   8       36.56      221.43     31.07 o 
   2  20   8        0.84       10.20     20.63 o 
   4  20   8       71.10      264.23     32.82 o 
   6  20   8       23.35      -19.18     23.82 o 
   8  20   8       74.78      399.51     56.27 o 
  10  20   8        4.20      -10.21     37.46 o 
 -11  21   8       13.49      -37.82     44.95 o 
  -9  21   8       20.06       62.28     42.77 o 
  -7  21   8        0.16      177.55     34.85 o 
  -5  21   8        0.49      -21.82     21.82 o 
  -3  21   8       18.09       95.91     27.07 o 
  -1  21   8        5.41       32.63     23.21 o 
   1  21   8      253.08      282.47     34.09 o 
   3  21   8      111.13       15.11     22.42 o 
   5  21   8       27.00        6.38     23.80 o 
   7  21   8       24.73      148.61     49.86 o 
   9  21   8       12.03       12.75     37.94 o 
 -10  22   8        3.10      292.76    116.58 o 
  -8  22   8      395.78       51.78     42.07 o 
  -6  22   8      107.82      177.24     39.70 o 
  -4  22   8       72.44      367.67     60.25 o 
  -2  22   8      121.55      193.74     30.79 o 
   0  22   8       75.27      304.68     38.30 o 
   2  22   8        0.71       -8.27     22.54 o 
   4  22   8       17.69       69.86     30.82 o 
   6  22   8       48.49        5.03     36.91 o 
   8  22   8       35.78      471.29     68.34 o 
  -9  23   8        2.17        2.56     37.62 o 
  -7  23   8       62.33       20.34     48.19 o 
  -5  23   8       17.69       31.73     35.71 o 
  -3  23   8        4.02       65.11     34.27 o 
  -1  23   8       13.18       26.16     26.26 o 
   1  23   8      231.96       18.46     23.94 o 
   3  23   8       46.99       15.70     33.65 o 
   5  23   8       13.51      172.30     35.70 o 
   7  23   8      107.84      -13.51     35.28 o 
  -6  24   8      131.13      226.42     45.09 o 
  -4  24   8        0.71      444.26     52.87 o 
  -2  24   8      218.77      118.68     42.26 o 
   0  24   8        0.10      119.05     40.80 o 
   2  24   8       23.99        7.25     34.23 o 
   4  24   8       39.95      104.13     33.26 o 
  -5  25   8        0.37       21.91     31.93 o 
  -3  25   8        0.03      259.78     53.77 o 
  -1  25   8      107.31      -34.79     34.79 o 
   1  25   8        0.03      208.19     46.41 o 
   3  25   8       83.95       27.90     50.00 o 
 -19   1   9       89.58      554.92     51.98 o 
 -17   1   9      100.52       54.53     26.69 o 
 -15   1   9       97.90     1884.97     69.33 o 
 -13   1   9        1.38       -1.57     20.63 o 
 -11   1   9       68.58      640.20     27.40 o 
  -9   1   9      184.96      300.60     23.67 o 
  -7   1   9      464.21     3339.20     47.77 o 
  -5   1   9     1555.85     4319.52     51.50 o 
  -3   1   9      864.73     1302.50     19.07 o 
  -1   1   9     1400.10     2365.09     32.59 o 
   1   1   9      524.37     3836.78     43.43 o 
   3   1   9      325.72    13019.36    129.25 o 
   5   1   9      818.15      375.38     15.49 o 
   7   1   9      671.67       69.18     11.73 o 
   9   1   9      193.70      224.42     20.20 o 
  11   1   9      163.69      524.71     33.70 o 
  13   1   9      192.62      551.94     57.74 o 
  15   1   9        3.39      362.09     41.48 o 
  17   1   9        0.45      496.34     54.33 o 
 -18   2   9       86.51       40.21     27.79 o 
 -16   2   9      587.21      134.60     31.98 o 
 -14   2   9      148.57      396.95     34.11 o 
 -12   2   9      213.48       12.79     18.24 o 
 -10   2   9      728.82     1569.22     37.60 o 
  -8   2   9       33.58      298.92     19.47 o 
  -6   2   9      753.45      408.26     15.24 o 
  -4   2   9      213.15       23.22      9.96 o 
  -2   2   9     9463.04    20399.27    193.20 o 
   0   2   9     2233.35     3514.41     66.47 o 
   2   2   9    15698.13    22054.52    206.01 o 
   4   2   9     1130.11      750.86     19.57 o 
   6   2   9        6.28       17.30     11.08 o 
   8   2   9       59.34       10.12     11.45 o 
  10   2   9       83.16      796.71     33.25 o 
  12   2   9       81.03      219.23     29.88 o 
  14   2   9      367.50       16.35     27.70 o 
  16   2   9        3.47      -29.84     29.84 o 
 -19   3   9       40.52      115.04     36.10 o 
 -17   3   9        1.56      317.03     36.65 o 
 -15   3   9      476.53      794.18     45.39 o 
 -13   3   9      364.47      893.85     42.01 o 
 -11   3   9      836.27     2492.19     76.20 o 
  -9   3   9      326.39      585.75     22.40 o 
  -7   3   9      330.27      646.63     19.57 o 
  -5   3   9      885.13     4203.58     47.94 o 
  -3   3   9       37.30     1722.81     31.44 o 
  -1   3   9    15989.06    13052.28    133.54 o 
   1   3   9      469.86      701.50     17.29 o 
   3   3   9      704.78     3776.51     55.24 o 
   5   3   9      305.07       82.22     12.13 o 
   7   3   9      312.06      700.91     29.36 o 
   9   3   9       88.59      121.97     16.73 o 
  11   3   9      119.85       92.24     21.27 o 
  13   3   9       47.17      383.41     36.52 o 
  15   3   9       63.89      180.26     46.92 o 
  17   3   9       19.00        7.91     36.66 o 
 -18   4   9      217.35      -27.27     27.27 o 
 -16   4   9      113.86      204.11     33.01 o 
 -14   4   9       33.03       35.74     20.40 o 
 -12   4   9      410.47     1260.92     44.81 o 
 -10   4   9       92.35       79.39     14.87 o 
  -8   4   9      108.59     3392.41     55.78 o 
  -6   4   9      796.71     4057.21     51.03 o 
  -4   4   9       99.47       52.14     11.41 o 
  -2   4   9     1289.66    21136.15    211.48 o 
   0   4   9     1691.87     1044.61     23.65 o 
   2   4   9       21.77        9.35      8.05 o 
   4   4   9      308.53      594.41     23.28 o 
   6   4   9      170.51      330.32     19.85 o 
   8   4   9      774.71      376.36     21.31 o 
  10   4   9      163.61      222.78     19.57 o 
  12   4   9        2.11      233.43     42.29 o 
  14   4   9        5.21      148.93     35.40 o 
  16   4   9       46.19       49.98     68.40 o 
 -19   5   9       17.58      106.23     33.61 o 
 -17   5   9        5.72       17.73     24.93 o 
 -15   5   9       17.10      113.59     27.34 o 
 -13   5   9       18.11      118.64     24.01 o 
 -11   5   9       97.58       13.29     18.60 o 
  -9   5   9       61.61       86.01     14.19 o 
  -7   5   9     1840.43     1317.22     28.06 o 
  -5   5   9       19.71       21.97      7.88 o 
  -3   5   9     3288.20     5058.19     67.98 o 
  -1   5   9    27068.13    33444.61    319.02 o 
   1   5   9      975.04     1893.73     33.49 o 
   3   5   9      688.18      706.32     19.76 o 
   5   5   9     1262.52     1069.23     26.43 o 
   7   5   9     1655.24     1720.10     37.73 o 
   9   5   9       16.80       62.46     17.54 o 
  11   5   9      113.64       43.63     25.05 o 
  13   5   9        1.60      273.39     31.73 o 
  15   5   9       10.05      128.47     31.80 o 
 -18   6   9      124.17       60.21     29.16 o 
 -16   6   9      140.55      252.09     34.68 o 
 -14   6   9       12.79      -21.16     23.15 o 
 -12   6   9      172.97     1734.86     56.30 o 
 -10   6   9       96.93      203.42     22.26 o 
  -8   6   9     1015.09      495.52     20.27 o 
  -6   6   9     1430.83      415.48     15.86 o 
  -4   6   9     6985.54    19179.61    211.43 o 
  -2   6   9     1129.95     1196.58     28.67 o 
   0   6   9     7283.75     5382.75     70.11 o 
   2   6   9      736.90     2333.15     35.66 o 
   4   6   9     1805.12     5551.92     85.38 o 
   6   6   9      364.87     2356.79     44.87 o 
   8   6   9       67.29      789.89     36.13 o 
  10   6   9       24.61      889.57     38.27 o 
  12   6   9        3.49      628.96     38.02 o 
  14   6   9       40.78      368.73     40.14 o 
  16   6   9        6.23      134.57     52.28 o 
 -17   7   9       47.82       33.50     27.06 o 
 -15   7   9        6.02       77.88     27.00 o 
 -13   7   9       45.64       42.94     20.93 o 
 -11   7   9      115.31      308.80     25.48 o 
  -9   7   9      482.95      497.41     20.26 o 
  -7   7   9       46.09      208.52     17.09 o 
  -5   7   9     2372.60     4064.88     52.81 o 
  -3   7   9     1023.88     1566.33     32.31 o 
  -1   7   9       38.55      905.51     28.65 o 
   1   7   9      233.52      406.65     19.22 o 
   3   7   9       72.34       78.99     13.15 o 
   5   7   9      574.14     1437.94     37.56 o 
   7   7   9      284.72       95.19     13.43 o 
   9   7   9       88.01       20.26     12.39 o 
  11   7   9       50.24      193.46     26.83 o 
  13   7   9       46.08       27.04     33.41 o 
  15   7   9        1.28       36.65     34.75 o 
 -18   8   9       60.25       45.85     33.65 o 
 -16   8   9        0.07       -3.77     34.21 o 
 -14   8   9      101.44       34.04     21.44 o 
 -12   8   9      941.90     2558.66     72.12 o 
 -10   8   9      291.35     1652.82     56.53 o 
  -8   8   9      482.91      721.61     22.83 o 
  -6   8   9     1219.24       28.51     11.65 o 
  -4   8   9     2933.03      825.33     49.98 o 
  -2   8   9     1165.27     1293.17     31.99 o 
   0   8   9      349.48       73.10     15.73 o 
   2   8   9     1158.93     1039.24     48.18 o 
   4   8   9     5332.20     3896.15     71.69 o 
   6   8   9      916.35       99.34     15.32 o 
   8   8   9       12.88       52.21     25.82 o 
  10   8   9      460.56     2830.30     75.77 o 
  12   8   9       30.26      158.06     48.09 o 
  14   8   9       36.61      194.62     51.78 o 
  16   8   9       16.50       20.60     38.35 o 
 -17   9   9       26.48       46.89     27.68 o 
 -15   9   9        4.61      340.32     37.32 o 
 -13   9   9       31.55      280.92     45.51 o 
 -11   9   9        0.24      271.73     25.53 o 
  -9   9   9       57.21      250.48     18.38 o 
  -7   9   9      176.64       39.46     15.39 o 
  -5   9   9     1355.51      823.00     29.47 o 
  -3   9   9     1878.98     1299.10     41.91 o 
  -1   9   9      486.05     9608.80    252.56 o 
   1   9   9      220.85       85.79     20.07 o 
   3   9   9       89.17     4263.65     73.00 o 
   5   9   9       97.79     1388.56     41.60 o 
   7   9   9        3.15      866.44     33.67 o 
   9   9   9      425.04      123.27     21.46 o 
  11   9   9        9.66       96.68     44.03 o 
  13   9   9      206.32      274.50     45.24 o 
  15   9   9        0.40       -6.45     33.04 o 
 -18  10   9       34.98       32.63     37.52 o 
 -16  10   9      208.19       53.22     51.41 o 
 -14  10   9       14.18       98.63     27.80 o 
 -12  10   9      155.46      146.69     26.85 o 
 -10  10   9       46.86      581.30     37.79 o 
  -8  10   9      328.65      148.50     18.05 o 
  -6  10   9       20.52       15.93     12.27 o 
  -4  10   9     1327.29      752.94     38.77 o 
  -2  10   9      127.41      190.52     13.90 o 
   0  10   9      104.87      202.04     26.35 o 
   2  10   9       95.32       39.37     14.45 o 
   4  10   9      681.81      610.78     28.00 o 
   6  10   9       24.42       55.15     21.96 o 
   8  10   9        2.72       20.02     16.45 o 
  10  10   9       74.68      255.61     38.00 o 
  12  10   9       10.66       51.69     32.74 o 
  14  10   9      121.53       18.75     35.92 o 
 -17  11   9       33.36      162.09     75.75 o 
 -15  11   9       20.00      292.57     35.69 o 
 -13  11   9      193.72     1891.73     69.12 o 
 -11  11   9      134.87      844.26     49.95 o 
  -9  11   9      277.50     3815.45     85.64 o 
  -7  11   9      324.52     1120.08     36.97 o 
  -5  11   9      617.07     1178.61     32.73 o 
  -3  11   9      804.57      193.04     16.00 o 
  -1  11   9      378.70     1912.03     42.68 o 
   1  11   9       16.35      282.02     20.82 o 
   3  11   9     1687.17      644.51     28.50 o 
   5  11   9      210.09      200.52     22.31 o 
   7  11   9      330.04       93.99     20.87 o 
   9  11   9       76.58      730.83     51.39 o 
  11  11   9       56.06      495.79     50.27 o 
  13  11   9       26.66      452.48     55.83 o 
  15  11   9        6.14       70.60     41.45 o 
 -16  12   9       10.89      356.92     42.72 o 
 -14  12   9        0.10        8.26     21.28 o 
 -12  12   9       54.97     1262.78     52.90 o 
 -10  12   9       86.34      132.91     21.12 o 
  -8  12   9     1095.99     5340.29     94.42 o 
  -6  12   9      248.78      276.98     21.59 o 
  -4  12   9        0.09      611.73     26.03 o 
  -2  12   9       29.79      102.65     16.28 o 
   0  12   9       46.05       44.26     14.96 o 
   2  12   9      127.32       50.24     17.74 o 
   4  12   9      194.01      460.38     32.72 o 
   6  12   9       45.22       13.12     15.84 o 
   8  12   9      380.50      526.78     34.77 o 
  10  12   9       12.76       43.01     29.45 o 
  12  12   9        0.05       74.63     38.32 o 
  14  12   9       18.41       41.66     39.54 o 
 -15  13   9       31.70      128.54     33.68 o 
 -13  13   9      229.90      839.81     50.52 o 
 -11  13   9      210.74      187.63     43.48 o 
  -9  13   9     1204.03     2642.52     65.26 o 
  -7  13   9       84.19       22.84     15.59 o 
  -5  13   9       25.42     4558.42     80.15 o 
  -3  13   9     1562.48     1145.15     36.76 o 
  -1  13   9     5862.85      695.68     30.65 o 
   1  13   9      531.39      461.67     28.07 o 
   3  13   9      192.99      335.66     27.27 o 
   5  13   9      115.05      171.46     23.33 o 
   7  13   9       17.98      943.77     41.51 o 
   9  13   9      188.68      353.03     42.06 o 
  11  13   9       76.26      242.25     44.52 o 
  13  13   9        1.71      130.48     41.57 o 
 -16  14   9       13.92      316.80     53.88 o 
 -14  14   9      120.29       18.17     26.22 o 
 -12  14   9      285.50      735.26     54.94 o 
 -10  14   9       51.70       24.73     24.88 o 
  -8  14   9      233.52     4348.26     91.03 o 
  -6  14   9      557.73      879.85     35.33 o 
  -4  14   9       16.55     1706.29     48.43 o 
  -2  14   9       43.10      244.69     25.95 o 
   0  14   9      341.00       76.45     25.89 o 
   2  14   9      188.92       85.84     22.39 o 
   4  14   9     1142.38     1056.32     44.41 o 
   6  14   9      160.85      923.54     42.67 o 
   8  14   9        2.26       10.49     24.49 o 
  10  14   9       65.07      809.85     60.74 o 
  12  14   9        0.22       98.03     40.83 o 
  14  14   9      109.04      366.23     88.70 o 
 -15  15   9       17.81       13.97     39.25 o 
 -13  15   9       61.57      188.95     37.86 o 
 -11  15   9      110.78       91.53     38.83 o 
  -9  15   9      319.24     1210.09     51.49 o 
  -7  15   9     1129.73     2182.85     59.74 o 
  -5  15   9       39.22      398.28     28.99 o 
  -3  15   9     5727.74    12177.71    198.82 o 
  -1  15   9     3471.23     5457.27    107.81 o 
   1  15   9      398.02      627.16     36.57 o 
   3  15   9      116.66      485.36     34.23 o 
   5  15   9      440.82      537.23     38.22 o 
   7  15   9      424.14     1129.87     51.59 o 
   9  15   9        6.90       20.27     30.38 o 
  11  15   9        0.01       26.89     31.78 o 
  13  15   9       20.83       58.89     38.61 o 
 -14  16   9       33.31       36.51     30.93 o 
 -12  16   9       56.27     1051.91     65.71 o 
 -10  16   9      227.83      651.15     45.47 o 
  -8  16   9      580.11      925.55     39.11 o 
  -6  16   9       45.04       86.73     20.42 o 
  -4  16   9       64.57     2312.46     65.16 o 
  -2  16   9       17.88     1529.20     53.83 o 
   0  16   9     1529.91     2695.72     96.65 o 
   2  16   9     1000.28     4635.73    105.84 o 
   4  16   9       62.99       34.84     22.01 o 
   6  16   9       15.96     1469.23     59.79 o 
   8  16   9      154.89      144.29     40.20 o 
  10  16   9       16.23      660.37    106.50 o 
  12  16   9        2.09       23.61     33.77 o 
 -13  17   9       12.03       17.11     28.35 o 
 -11  17   9        7.35      121.50     40.53 o 
  -9  17   9       51.77       -9.45     16.88 o 
  -7  17   9      278.69      160.43     23.74 o 
  -5  17   9       47.95      883.34     41.38 o 
  -3  17   9        0.34      153.29     25.30 o 
  -1  17   9      178.54       33.07     20.72 o 
   1  17   9       46.43      487.25     44.89 o 
   3  17   9      221.09       71.65     25.52 o 
   5  17   9      289.61      361.56     35.21 o 
   7  17   9      205.36       -9.18     23.42 o 
   9  17   9       29.99      316.50     53.22 o 
  11  17   9        8.39      -36.12     36.12 o 
 -14  18   9      140.96       42.67     68.77 o 
 -12  18   9        9.48      649.21     72.03 o 
 -10  18   9       97.34      310.43     39.88 o 
  -8  18   9      144.29      131.70     32.22 o 
  -6  18   9      102.43      180.81     26.75 o 
  -4  18   9       14.96      317.93     33.74 o 
  -2  18   9       10.02       94.09     26.32 o 
   0  18   9      180.74     1165.51     49.61 o 
   2  18   9       39.80      207.66     34.99 o 
   4  18   9        9.51      179.57     32.06 o 
   6  18   9      106.02       79.12     28.06 o 
   8  18   9       89.45      324.60     46.73 o 
  10  18   9       30.78      250.08     79.13 o 
 -13  19   9       29.19       58.09     60.47 o 
 -11  19   9       68.05      421.17     72.79 o 
  -9  19   9       16.64      289.44     39.67 o 
  -7  19   9      182.50       47.60     21.84 o 
  -5  19   9       78.37      165.14     40.51 o 
  -3  19   9      162.47      777.88     48.35 o 
  -1  19   9      157.87      462.32     37.21 o 
   1  19   9       18.14        4.12     23.08 o 
   3  19   9      332.95      182.22     29.69 o 
   5  19   9        1.77       42.13     25.30 o 
   7  19   9       24.21      391.34     49.29 o 
   9  19   9       48.81      169.47     47.92 o 
 -12  20   9        0.09       11.50     96.47 o 
 -10  20   9       86.70      198.33     79.60 o 
  -8  20   9      111.97       91.49     26.60 o 
  -6  20   9      311.23      175.44     29.88 o 
  -4  20   9       22.42       15.55     22.42 o 
  -2  20   9       39.05       29.61     24.29 o 
   0  20   9        4.24       -3.86     21.25 o 
   2  20   9       37.63       16.52     22.77 o 
   4  20   9       14.88       63.02     28.60 o 
   6  20   9        0.11      210.87     36.76 o 
   8  20   9       36.07       31.80     61.16 o 
  10  20   9        3.44        5.75     38.78 o 
 -11  21   9       94.66      128.40     57.33 o 
  -9  21   9       40.65      136.90     49.19 o 
  -7  21   9       80.36        9.51     27.02 o 
  -5  21   9      221.15      149.45     28.46 o 
  -3  21   9        0.13       32.81     24.09 o 
  -1  21   9       26.88      158.79     40.10 o 
   1  21   9       37.29      122.29     31.35 o 
   3  21   9       27.52      277.96     45.00 o 
   5  21   9       32.85       67.94     30.01 o 
   7  21   9        4.87      261.08     55.47 o 
   9  21   9       68.28      229.00     76.51 o 
 -10  22   9       13.01      -29.85     52.43 o 
  -8  22   9       64.96      125.31     79.00 o 
  -6  22   9      141.62      155.09     36.21 o 
  -4  22   9        0.73        0.26     20.56 o 
  -2  22   9        0.03       63.72     47.93 o 
   0  22   9      128.30       55.54     54.73 o 
   2  22   9        0.01       36.62     27.78 o 
   4  22   9       20.95       46.54     36.50 o 
   6  22   9       92.88       63.66     35.69 o 
  -7  23   9       38.42      -18.58     38.21 o 
  -5  23   9        6.66      357.98     47.56 o 
  -3  23   9      471.86      649.79     59.61 o 
  -1  23   9      164.31        6.58     25.86 o 
   1  23   9        3.09       16.33     27.86 o 
   3  23   9       11.09      334.40     43.59 o 
   5  23   9        2.25      -12.99     27.73 o 
  -6  24   9        2.46       45.37     42.88 o 
  -4  24   9       20.31       46.48     36.24 o 
  -2  24   9       19.81      108.61     43.12 o 
   0  24   9        0.41       46.02     35.34 o 
   2  24   9       12.67       91.50     39.16 o 
   4  24   9       10.35      164.32     37.49 o 
  -3  25   9      216.81      239.18     47.02 o 
  -1  25   9      255.02       49.33     39.08 o 
   1  25   9        0.80      -12.45     32.88 o 
 -18   0  10      147.56      952.41     98.80 o 
 -16   0  10      168.82      147.04     40.21 o 
 -14   0  10      506.09     1925.56     92.08 o 
 -12   0  10      324.78      190.98     32.49 o 
 -10   0  10     4152.94     7222.59    146.12 o 
  -8   0  10     2317.12     2938.83     68.42 o 
  -6   0  10     6232.42    10710.57    158.44 o 
  -4   0  10     1888.86     9692.70    127.98 o 
  -2   0  10     3042.03      750.51     20.20 o 
   0   0  10     1061.28     9346.28    121.99 o 
   2   0  10     6257.33      746.50     25.36 o 
   4   0  10      239.84     7758.96    130.15 o 
   6   0  10       72.89      138.98     20.56 o 
   8   0  10      473.34      834.84     48.44 o 
  10   0  10        0.30       13.25     27.32 o 
  12   0  10       35.03     3071.57    131.55 o 
  14   0  10       31.98       21.64     35.65 o 
  16   0  10       17.44      386.58    101.83 o 
 -19   1  10        0.19       58.17     33.82 o 
 -17   1  10       39.59       -0.96     21.02 o 
 -15   1  10       93.03       95.16     39.10 o 
 -13   1  10      210.69      267.99     27.54 o 
 -11   1  10      459.98     1494.58     54.20 o 
  -9   1  10       66.74       94.17     19.80 o 
  -7   1  10        7.09      952.33     23.48 o 
  -5   1  10      757.21     2895.87     40.38 o 
  -3   1  10     3114.58     2704.31     36.61 o 
  -1   1  10      314.41      516.88     23.29 o 
   1   1  10     4675.05    11806.16    111.26 o 
   3   1  10     5013.39     3438.69     52.69 o 
   5   1  10       78.47      688.30     20.81 o 
   7   1  10      971.34     1040.32     28.22 o 
   9   1  10      194.00      357.56     22.61 o 
  11   1  10       53.32       68.60     22.71 o 
  13   1  10       11.49      116.73     28.65 o 
  15   1  10       63.55       19.03     27.83 o 
 -18   2  10       71.29      431.35     46.95 o 
 -16   2  10        0.32      -24.41     24.41 o 
 -14   2  10      218.76     1153.32     52.36 o 
 -12   2  10       27.71       -2.07     13.77 o 
 -10   2  10       31.35       36.80     24.49 o 
  -8   2  10      374.51     3286.46     52.05 o 
  -6   2  10      357.45     1272.40     24.85 o 
  -4   2  10     5013.99    25972.04    274.57 o 
  -2   2  10     3208.41      362.09     18.26 o 
   0   2  10     5797.95    21064.60    271.18 o 
   2   2  10    12418.96     2914.36     40.49 o 
   4   2  10     1487.65     9745.11    109.65 o 
   6   2  10     2982.02     3699.33     63.57 o 
   8   2  10      120.30     1341.65     36.96 o 
  10   2  10      109.24      197.79     19.10 o 
  12   2  10       25.53      949.27     53.81 o 
  14   2  10       13.79      156.66     33.13 o 
  16   2  10       47.83      454.84     57.54 o 
 -19   3  10       58.31       66.32     31.27 o 
 -17   3  10       47.49       11.14     22.63 o 
 -15   3  10     1067.74      375.35     36.11 o 
 -13   3  10      376.50      839.37     37.59 o 
 -11   3  10      117.93      552.74     26.83 o 
  -9   3  10      170.51      163.77     15.28 o 
  -7   3  10     6637.20    13843.49    148.60 o 
  -5   3  10     2060.86     1181.30     27.14 o 
  -3   3  10    19443.09    28872.75    334.91 o 
  -1   3  10      869.02     1966.29     45.00 o 
   1   3  10     3736.94    15695.35    170.78 o 
   3   3  10     1674.01     1101.89     26.25 o 
   5   3  10     1103.98     1927.59     37.74 o 
   7   3  10      611.51      262.67     18.52 o 
   9   3  10      193.69      422.00     23.68 o 
  11   3  10       72.95      342.31     30.72 o 
  13   3  10        6.53      100.34     29.95 o 
  15   3  10        8.86       27.44     26.57 o 
 -18   4  10       89.86       52.61     29.47 o 
 -16   4  10       39.23        3.92     20.82 o 
 -14   4  10      230.77      259.65     28.35 o 
 -12   4  10       72.35      240.59     24.52 o 
 -10   4  10      565.29      201.63     19.68 o 
  -8   4  10       37.05       12.35     10.71 o 
  -6   4  10      808.24      607.50     19.61 o 
  -4   4  10      134.11       69.94     24.51 o 
  -2   4  10    10677.93     6556.29     82.67 o 
   0   4  10    11472.56    14957.22    166.53 o 
   2   4  10      253.50      269.79     15.01 o 
   4   4  10       29.26     3264.34     50.27 o 
   6   4  10        0.01      969.33     37.16 o 
   8   4  10      117.35     2495.82     54.17 o 
  10   4  10        6.86      -14.59     14.59 o 
  12   4  10        1.21      233.90     30.66 o 
  14   4  10       15.64       22.95     24.90 o 
  16   4  10       24.49       56.20     45.14 o 
 -19   5  10       92.32       24.55     28.72 o 
 -17   5  10        9.25      406.83     40.49 o 
 -15   5  10      319.79       87.63     25.28 o 
 -13   5  10      138.95      883.61     57.47 o 
 -11   5  10      567.64       67.60     18.72 o 
  -9   5  10      935.25      755.32     27.36 o 
  -7   5  10      180.74     4789.00     65.91 o 
  -5   5  10      560.80      522.24     23.53 o 
  -3   5  10     5853.59    34116.04    386.93 o 
  -1   5  10      741.94     1239.41     31.02 o 
   1   5  10      866.23    15669.20    164.05 o 
   3   5  10     1535.55     1245.87     31.35 o 
   5   5  10        0.61     6809.02     93.18 o 
   7   5  10      532.48     2163.25     45.04 o 
   9   5  10        5.99     1722.46     61.20 o 
  11   5  10      337.79      395.81     49.46 o 
  13   5  10       18.74      290.28     34.07 o 
  15   5  10        0.19      349.61     53.20 o 
 -18   6  10       69.83      -16.23     25.14 o 
 -16   6  10      108.07      297.43     45.71 o 
 -14   6  10       44.48       40.51     21.61 o 
 -12   6  10      133.89       32.02     18.22 o 
 -10   6  10      389.62      954.81     32.33 o 
  -8   6  10      120.84      408.42     18.73 o 
  -6   6  10     2960.15     4409.24    118.44 o 
  -4   6  10      232.48     1060.44     29.33 o 
  -2   6  10      635.39      579.82     21.74 o 
   0   6  10      467.47     4235.37     63.00 o 
   2   6  10     1856.63      551.08     21.04 o 
   4   6  10     1824.49      683.43     26.07 o 
   6   6  10     2231.59     2637.98     49.94 o 
   8   6  10       65.89      210.40     19.49 o 
  10   6  10       91.19       53.45     42.72 o 
  12   6  10       53.57       23.73     22.16 o 
  14   6  10       25.38      227.95     47.34 o 
  16   6  10        1.33       89.77     54.74 o 
 -17   7  10       25.60       47.99     26.81 o 
 -15   7  10      139.34      162.51     28.79 o 
 -13   7  10      796.97     1726.94     59.22 o 
 -11   7  10       87.22     2704.57     70.09 o 
  -9   7  10      497.70      894.63     32.33 o 
  -7   7  10      484.44      268.77     17.66 o 
  -5   7  10     1767.86     4264.13     71.43 o 
  -3   7  10      828.80     5393.46     78.25 o 
  -1   7  10      347.81      151.23     14.60 o 
   1   7  10      381.70     4737.66     99.54 o 
   3   7  10     7114.27    10232.64    117.61 o 
   5   7  10     1469.45     2609.98     56.83 o 
   7   7  10      144.51      132.19     15.20 o 
   9   7  10        6.92     2638.46     57.67 o 
  11   7  10       61.60      858.98     43.47 o 
  13   7  10      113.38      220.95     42.21 o 
  15   7  10       47.64        2.55     32.62 o 
 -18   8  10        5.83      349.53     45.04 o 
 -16   8  10       22.45       94.84     46.16 o 
 -14   8  10       30.36      718.90     43.57 o 
 -12   8  10       33.22       19.92     18.03 o 
 -10   8  10     1016.49     4953.93    112.81 o 
  -8   8  10      175.49      188.09     15.62 o 
  -6   8  10     2415.87     6072.42     94.54 o 
  -4   8  10      203.08     2669.01     51.17 o 
  -2   8  10      137.22     1533.82     36.08 o 
   0   8  10      388.64       28.35     20.19 o 
   2   8  10       41.33       13.80     10.13 o 
   4   8  10      827.50     1115.74     39.85 o 
   6   8  10      100.95      258.01     15.79 o 
   8   8  10      332.87      467.07     23.91 o 
  10   8  10       48.00        9.35     23.81 o 
  12   8  10       15.31      194.92     41.29 o 
  14   8  10        1.72       44.88     43.28 o 
 -17   9  10        2.29       46.04     29.72 o 
 -15   9  10       30.80       39.74     24.23 o 
 -13   9  10       21.09      146.56     41.65 o 
 -11   9  10      231.64     2421.98     65.31 o 
  -9   9  10      284.18       77.11     13.79 o 
  -7   9  10      446.14      456.69     32.03 o 
  -5   9  10       33.55      516.86     26.73 o 
  -3   9  10       81.89     1917.69     43.49 o 
  -1   9  10      602.45      855.50     26.83 o 
   1   9  10      203.44     4705.40    109.96 o 
   3   9  10       32.49       81.54     30.34 o 
   5   9  10      657.65      193.74     21.07 o 
   7   9  10       56.65       72.43     22.98 o 
   9   9  10      208.06      614.00     35.80 o 
  11   9  10       39.22      752.35     57.85 o 
  13   9  10       23.09       32.80     34.24 o 
  15   9  10        0.14        8.32     34.44 o 
 -16  10  10        0.08      234.05     35.91 o 
 -14  10  10        2.99     1113.99     55.31 o 
 -12  10  10       18.10      143.00     29.79 o 
 -10  10  10      256.74     4396.33     81.32 o 
  -8  10  10       60.92       99.07     18.90 o 
  -6  10  10      150.57     2576.46     57.83 o 
  -4  10  10     1282.64     4316.12     74.87 o 
  -2  10  10      674.39     4760.84    112.64 o 
   0  10  10     1601.82     6835.46    122.76 o 
   2  10  10      955.82      706.37     29.70 o 
   4  10  10     1295.90     1193.58     38.23 o 
   6  10  10       56.33      250.14     22.94 o 
   8  10  10      393.62     1091.23     46.98 o 
  10  10  10       19.36      103.19     48.76 o 
  12  10  10        2.24     1067.75     69.89 o 
  14  10  10        0.00      164.53     45.94 o 
 -17  11  10        5.73       10.31     42.34 o 
 -15  11  10      311.66      509.19     44.81 o 
 -13  11  10      540.39      699.12     49.37 o 
 -11  11  10      349.99     1538.78     89.62 o 
  -9  11  10       63.65      463.45     28.02 o 
  -7  11  10       70.64       86.01     17.19 o 
  -5  11  10      171.36      561.92     24.75 o 
  -3  11  10      281.75      699.04     28.38 o 
  -1  11  10      142.27      177.98     21.86 o 
   1  11  10      198.23       37.26     14.68 o 
   3  11  10     1823.24     2669.11     59.89 o 
   5  11  10        7.57       23.54     18.57 o 
   7  11  10       16.35      -18.59     18.59 o 
   9  11  10       72.29       54.49     41.67 o 
  11  11  10        8.75       78.60     37.59 o 
  13  11  10        2.02       56.94     35.07 o 
 -16  12  10        7.65       47.74     37.29 o 
 -14  12  10      102.12     1051.70     56.38 o 
 -12  12  10      167.32      170.03     30.24 o 
 -10  12  10      339.58     3494.43     79.10 o 
  -8  12  10      366.67      442.37     34.29 o 
  -6  12  10      100.68     1614.79     44.37 o 
  -4  12  10      295.52      219.11     21.21 o 
  -2  12  10     2629.74      975.41     37.86 o 
   0  12  10      204.99      726.09     29.99 o 
   2  12  10      388.00      168.78     20.98 o 
   4  12  10      354.79      992.57     38.92 o 
   6  12  10      108.57      126.55     32.31 o 
   8  12  10      314.42     2754.96     78.25 o 
  10  12  10       90.00       53.55     36.39 o 
  12  12  10        5.92      530.56     56.84 o 
  14  12  10        1.83        1.78     40.53 o 
 -15  13  10       86.22      132.52     49.75 o 
 -13  13  10       19.56      556.08     42.75 o 
 -11  13  10      135.78      218.98     39.25 o 
  -9  13  10      866.13      859.01     42.24 o 
  -7  13  10       91.19      192.73     21.79 o 
  -5  13  10       56.29      121.65     24.91 o 
  -3  13  10      665.40     1745.07     77.37 o 
  -1  13  10      164.41       91.17     34.15 o 
   1  13  10       71.47        3.85     14.71 o 
   3  13  10      154.09      144.08     23.76 o 
   5  13  10      386.96     1238.59     49.82 o 
   7  13  10       65.88      464.10     33.34 o 
   9  13  10        6.18      124.19     33.58 o 
  11  13  10      196.40      177.32     40.34 o 
  13  13  10       45.37       -7.04     31.30 o 
 -16  14  10       53.77       94.33     41.37 o 
 -14  14  10        0.79      331.23     50.70 o 
 -12  14  10      114.13       74.15     33.78 o 
 -10  14  10        0.38      338.79     28.87 o 
  -8  14  10        0.03      -18.54     18.54 o 
  -6  14  10        1.19       81.54     20.62 o 
  -4  14  10        0.77        6.39     21.23 o 
  -2  14  10      436.53      424.14     32.99 o 
   0  14  10     1912.39     4147.06    172.85 o 
   2  14  10     2452.16     7342.12    198.53 o 
   4  14  10      535.37     1044.35     45.32 o 
   6  14  10      512.07     1275.17     52.22 o 
   8  14  10      263.54     1396.62     57.33 o 
  10  14  10       28.31        1.44     26.49 o 
  12  14  10        0.55       66.62     36.75 o 
 -15  15  10       34.66      125.18     41.90 o 
 -13  15  10       58.79      915.47     72.20 o 
 -11  15  10        6.87      430.25     44.03 o 
  -9  15  10       58.39      293.03     29.53 o 
  -7  15  10      539.96     2320.92     65.72 o 
  -5  15  10      740.51      560.94     35.83 o 
  -3  15  10      663.80     2618.31     92.27 o 
  -1  15  10       43.77      132.27     27.01 o 
   1  15  10     1052.61     1533.10     56.32 o 
   3  15  10      218.95       24.17     20.78 o 
   5  15  10       48.35     1017.51     48.02 o 
   7  15  10      134.71       91.08     28.77 o 
   9  15  10       27.45      241.24     41.17 o 
  11  15  10      105.04        3.67     29.68 o 
  13  15  10       47.56       16.69     40.26 o 
 -14  16  10       24.91       39.24     34.75 o 
 -12  16  10       14.14       68.50     32.43 o 
 -10  16  10       19.64       49.56     43.86 o 
  -8  16  10      333.74      234.21     26.79 o 
  -6  16  10       15.04      475.56     32.70 o 
  -4  16  10        3.77        6.83     19.28 o 
  -2  16  10      596.94      230.01     32.10 o 
   0  16  10      388.47     2225.75     74.00 o 
   2  16  10     2175.02     1951.78     66.19 o 
   4  16  10       88.94       36.55     36.02 o 
   6  16  10      646.37      771.55     43.90 o 
   8  16  10        6.76      -21.01     28.38 o 
  10  16  10      105.68       -4.25     37.75 o 
  12  16  10       32.73       20.26     47.35 o 
 -13  17  10       21.60      237.76     48.42 o 
 -11  17  10      102.59      203.44     41.25 o 
  -9  17  10      107.98       84.06     37.44 o 
  -7  17  10      122.14      102.26     27.18 o 
  -5  17  10      637.91      419.55     43.54 o 
  -3  17  10     1342.56     2632.50     80.20 o 
  -1  17  10      587.20     1131.71     51.56 o 
   1  17  10      972.75     1910.28     71.16 o 
   3  17  10      518.83      594.06     38.46 o 
   5  17  10       77.45      304.15     36.07 o 
   7  17  10       84.62       29.59     23.01 o 
   9  17  10       25.35      101.72     46.48 o 
  11  17  10        8.48      264.28     61.94 o 
 -12  18  10        0.93      102.88     37.22 o 
 -10  18  10       74.60      252.34     40.13 o 
  -8  18  10       11.72       47.88     23.23 o 
  -6  18  10       11.20      249.95     31.54 o 
  -4  18  10       31.69      115.87     29.13 o 
  -2  18  10      233.08      126.45     32.11 o 
   0  18  10      686.08      215.16     45.08 o 
   2  18  10      397.89      -25.24     25.24 o 
   4  18  10       70.18       87.09     26.84 o 
   6  18  10        0.02        9.66     27.62 o 
   8  18  10        9.97      341.73     50.89 o 
  10  18  10       23.57       11.34     36.11 o 
 -13  19  10        6.22       85.68     56.25 o 
 -11  19  10      215.30      486.64     83.64 o 
  -9  19  10       32.47       21.36     33.11 o 
  -7  19  10      144.56      156.20     27.57 o 
  -5  19  10        2.34      279.07     31.73 o 
  -3  19  10        0.57       22.39     28.37 o 
  -1  19  10      153.04      171.05     30.63 o 
   1  19  10        0.06       25.61     23.12 o 
   3  19  10       54.54      -15.88     23.03 o 
   5  19  10       14.38      150.88     44.47 o 
   7  19  10       47.78      -35.20     35.20 o 
   9  19  10       71.44      126.65     48.12 o 
 -12  20  10        2.88      -22.05     45.37 o 
 -10  20  10        8.62      352.01     63.94 o 
  -8  20  10       37.56       -4.68     20.82 o 
  -6  20  10        7.10       -5.83     23.74 o 
  -4  20  10       44.79       42.45     30.27 o 
  -2  20  10      196.11      322.46     35.17 o 
   0  20  10       64.31      754.40     49.56 o 
   2  20  10      435.59      143.42     37.15 o 
   4  20  10       60.04      782.08     56.65 o 
   6  20  10       24.63       38.56     31.10 o 
   8  20  10       78.81      426.13     59.96 o 
 -11  21  10        3.79       19.60     41.64 o 
  -9  21  10      299.83      300.43     90.51 o 
  -7  21  10        0.04       44.04     23.76 o 
  -5  21  10       30.69       59.44     29.20 o 
  -3  21  10        5.12      322.74     36.57 o 
  -1  21  10        7.77       49.93     26.90 o 
   1  21  10        1.87      230.13     36.78 o 
   3  21  10        0.20       36.30     30.51 o 
   5  21  10      219.53      -13.43     24.87 o 
   7  21  10       24.05      -10.20     29.87 o 
  -8  22  10        6.49      159.73     65.56 o 
  -6  22  10        0.57      232.01     40.27 o 
  -4  22  10      469.14      653.01     49.08 o 
  -2  22  10       16.05       45.46     27.59 o 
   0  22  10      238.47      401.18     44.00 o 
   2  22  10       27.94      629.02     52.70 o 
   4  22  10        5.63      336.41     42.54 o 
   6  22  10        1.22      134.82     41.61 o 
  -7  23  10       14.40       71.23     43.78 o 
  -5  23  10        3.66      -18.10     32.10 o 
  -3  23  10       72.50       96.95     36.91 o 
  -1  23  10        1.89       68.22     52.99 o 
   1  23  10      102.11      206.25     37.73 o 
   3  23  10       12.42      -17.29     38.99 o 
   5  23  10      239.67      190.37     63.73 o 
  -6  24  10       43.83      -45.57     45.57 o 
  -4  24  10       84.55      336.80     55.00 o 
  -2  24  10      175.07       26.30     33.58 o 
   0  24  10       69.32       84.50     55.30 o 
   2  24  10      128.83      353.62     60.57 o 
 -19   1  11      355.24      907.27     64.65 o 
 -17   1  11      254.31      556.39     46.53 o 
 -15   1  11      165.14      352.43     33.79 o 
 -13   1  11        4.65       69.62     31.43 o 
 -11   1  11       54.00      220.36     20.28 o 
  -9   1  11      382.95     1306.63     33.50 o 
  -7   1  11     1358.08       12.26      9.66 o 
  -5   1  11     1296.60     4864.46     62.66 o 
  -3   1  11     1024.63     1604.34     26.18 o 
  -1   1  11     5639.12     2278.53     30.02 o 
   1   1  11      434.07     1101.14     22.27 o 
   3   1  11       14.68    17331.33    180.71 o 
   5   1  11       81.88      415.85     23.24 o 
   7   1  11     1205.80     1800.06     38.65 o 
   9   1  11        0.03       38.87     16.44 o 
  11   1  11      318.73     1200.09     50.76 o 
  13   1  11       10.22      651.64     47.30 o 
  15   1  11       13.07       58.64     32.13 o 
 -18   2  11        5.52      124.41     34.11 o 
 -16   2  11      118.23      -15.67     21.69 o 
 -14   2  11      303.55     1074.54     50.24 o 
 -12   2  11      461.20     1432.46     52.01 o 
 -10   2  11     1480.19     2457.14     51.50 o 
  -8   2  11       49.47     2451.79     44.85 o 
  -6   2  11      218.97       74.95     16.43 o 
  -4   2  11      542.92      273.30     13.90 o 
  -2   2  11       34.59       18.95      8.58 o 
   0   2  11      822.18     7313.30     73.38 o 
   2   2  11     1109.56     2113.65     34.28 o 
   4   2  11      105.74     1927.39     35.63 o 
   6   2  11     6050.21     3461.59     61.48 o 
   8   2  11      120.84      182.04     23.78 o 
  10   2  11        7.59      491.00     28.46 o 
  12   2  11       50.40      -22.58     22.58 o 
  14   2  11       29.89       43.42     27.72 o 
  16   2  11        1.38       48.54     40.04 o 
 -19   3  11       60.16      211.83     38.39 o 
 -17   3  11       58.66      146.17     37.27 o 
 -15   3  11       67.52      237.31     32.14 o 
 -13   3  11        0.48      194.27     24.81 o 
 -11   3  11      158.20      348.14     23.68 o 
  -9   3  11     2693.78      678.42     25.21 o 
  -7   3  11      178.75       12.95     14.24 o 
  -5   3  11     1932.10     8831.00     89.98 o 
  -3   3  11     2033.97     6193.12     82.69 o 
  -1   3  11     2062.60      742.83     23.03 o 
   1   3  11       67.56       47.25     14.54 o 
   3   3  11      777.22    13161.69    168.16 o 
   5   3  11      663.99     2381.21     46.34 o 
   7   3  11      502.19     5155.60     85.67 o 
   9   3  11      212.26      147.37     18.42 o 
  11   3  11       92.29      349.55     32.38 o 
  13   3  11      115.98      154.66     30.72 o 
  15   3  11      142.76      236.01     43.77 o 
 -18   4  11        3.27      164.39     35.82 o 
 -16   4  11        4.47      219.27     32.35 o 
 -14   4  11       43.73       17.01     18.32 o 
 -12   4  11      965.78     3434.39     89.49 o 
 -10   4  11      206.26      264.89     20.74 o 
  -8   4  11     4091.57     8404.13    160.59 o 
  -6   4  11      502.60     1281.18     31.44 o 
  -4   4  11     2919.78    12030.37    144.91 o 
  -2   4  11      858.31      789.46     25.77 o 
   0   4  11     1287.33     8245.36    106.65 o 
   2   4  11     3074.27     5447.30     71.09 o 
   4   4  11     2170.02     3193.07     56.13 o 
   6   4  11       39.07     2547.67     50.70 o 
   8   4  11      244.74      620.62     27.06 o 
  10   4  11      151.76     1041.81     38.24 o 
  12   4  11      118.51       95.87     24.29 o 
  14   4  11       64.52      311.36     38.34 o 
  16   4  11       58.58       15.38     37.78 o 
 -17   5  11       72.44       -1.23     20.72 o 
 -15   5  11       91.17       19.57     24.06 o 
 -13   5  11       19.62      121.13     22.33 o 
 -11   5  11       13.62      -13.34     14.59 o 
  -9   5  11       59.75       62.57     22.56 o 
  -7   5  11     1005.50     1293.20     28.84 o 
  -5   5  11      424.44      633.46     28.90 o 
  -3   5  11       37.24      155.38     16.33 o 
  -1   5  11      190.80      359.51     22.64 o 
   1   5  11     3057.27     4312.22     90.58 o 
   3   5  11     3066.10     9667.01    116.34 o 
   5   5  11      133.96       95.56     16.53 o 
   7   5  11      272.79      515.59     25.64 o 
   9   5  11       39.94       39.66     23.04 o 
  11   5  11      193.87      177.04     28.59 o 
  13   5  11        1.39       19.38     23.48 o 
  15   5  11        7.54        7.71     45.80 o 
 -18   6  11       30.76      218.31     36.77 o 
 -16   6  11       25.59      270.11     34.92 o 
 -14   6  11      100.36       52.87     21.38 o 
 -12   6  11      504.33     1814.44     55.21 o 
 -10   6  11       19.46       86.25     19.95 o 
  -8   6  11       31.79       36.21     11.51 o 
  -6   6  11      112.81      151.03     15.89 o 
  -4   6  11      660.97      673.95     24.66 o 
  -2   6  11     1392.14     7674.96    103.18 o 
   0   6  11      507.71       83.08     23.35 o 
   2   6  11      317.89      367.12     18.05 o 
   4   6  11       36.86       23.18     15.08 o 
   6   6  11      661.84      285.20     18.51 o 
   8   6  11      205.81     1267.33     40.33 o 
  10   6  11      157.02      268.87     29.58 o 
  12   6  11       32.47       26.93     23.34 o 
  14   6  11        0.43      167.48     65.71 o 
 -17   7  11       79.56       15.91     30.04 o 
 -15   7  11       91.69      342.41     39.17 o 
 -13   7  11       20.79        3.90     17.47 o 
 -11   7  11        0.97      214.44     26.88 o 
  -9   7  11       40.86       76.44     15.13 o 
  -7   7  11      461.47      311.77     23.04 o 
  -5   7  11      398.38     7210.37    109.04 o 
  -3   7  11     4979.10     4474.32     73.68 o 
  -1   7  11     1271.63     1620.10     39.62 o 
   1   7  11       22.12        3.42     10.25 o 
   3   7  11       79.74       23.32     12.38 o 
   5   7  11      261.11      235.48     23.15 o 
   7   7  11      100.35      288.03     20.75 o 
   9   7  11      101.63       55.62     15.65 o 
  11   7  11       15.61       99.84     35.98 o 
  13   7  11       75.85       21.17     34.73 o 
  15   7  11       17.00       53.24     39.46 o 
 -18   8  11        4.53       24.87     34.08 o 
 -16   8  11       11.91       17.39     29.77 o 
 -14   8  11       38.40      344.21     35.53 o 
 -12   8  11      122.41     2091.15     63.82 o 
 -10   8  11      441.40      323.47     21.63 o 
  -8   8  11      670.78      890.99     26.09 o 
  -6   8  11      500.15      866.24     39.98 o 
  -4   8  11       11.83     1043.01     37.18 o 
  -2   8  11      638.40      688.17     26.89 o 
   0   8  11      817.50     2026.49     60.89 o 
   2   8  11      260.59      627.81     30.27 o 
   4   8  11      545.85      135.93     15.35 o 
   6   8  11      174.45      105.63     18.24 o 
   8   8  11      404.93      851.51     60.97 o 
  10   8  11      202.60     1197.40     70.27 o 
  12   8  11        9.47      -26.15     31.06 o 
  14   8  11       27.92        0.22     33.42 o 
 -17   9  11        7.79      150.67     43.35 o 
 -15   9  11       57.66      192.73     29.98 o 
 -13   9  11       19.82       24.85     20.95 o 
 -11   9  11       50.66       30.96     19.01 o 
  -9   9  11      127.78      470.06     23.34 o 
  -7   9  11       51.19      353.93     28.18 o 
  -5   9  11      581.39     1069.06     34.14 o 
  -3   9  11       66.87      507.35     36.52 o 
  -1   9  11       36.00     3874.15     66.84 o 
   1   9  11     1110.01     1449.45     43.75 o 
   3   9  11      770.17     2158.94     60.20 o 
   5   9  11       89.29      302.77     26.84 o 
   7   9  11       60.94      699.67     34.35 o 
   9   9  11      455.84      401.69     29.59 o 
  11   9  11      107.09      591.92     56.32 o 
  13   9  11       14.93      248.57     45.83 o 
  15   9  11       44.53        8.61     54.55 o 
 -16  10  11       13.54      161.40     45.01 o 
 -14  10  11      111.21       98.94     29.02 o 
 -12  10  11      119.16       47.29     21.89 o 
 -10  10  11       13.85      -14.35     14.35 o 
  -8  10  11      461.28      153.39     16.55 o 
  -6  10  11     1259.70     2262.64     55.20 o 
  -4  10  11      113.97      124.06     17.90 o 
  -2  10  11      389.84      701.09     26.25 o 
   0  10  11     1433.10      994.45     38.12 o 
   2  10  11      147.18      201.08     22.60 o 
   4  10  11      336.46      214.78     22.93 o 
   6  10  11       16.75       10.81     17.62 o 
   8  10  11       49.67       61.53     22.28 o 
  10  10  11        9.45       47.91     30.91 o 
  12  10  11       10.63       68.92     35.25 o 
  14  10  11        2.76       23.08     65.61 o 
 -17  11  11       14.63      175.54     46.82 o 
 -15  11  11       34.87      147.67     40.28 o 
 -13  11  11       14.62       80.39     26.03 o 
 -11  11  11       38.18      134.47     27.11 o 
  -9  11  11      489.84       34.99     18.46 o 
  -7  11  11        1.12       32.03     25.31 o 
  -5  11  11     3241.16     1176.74     39.86 o 
  -3  11  11     1546.88      894.75     33.10 o 
  -1  11  11     2870.17      182.45     22.27 o 
   1  11  11      434.87     1498.59     49.23 o 
   3  11  11      688.44      600.54     37.97 o 
   5  11  11      142.67      307.93     26.73 o 
   7  11  11      274.69     1313.32     49.37 o 
   9  11  11      321.02      529.22     47.13 o 
  11  11  11       56.86      850.72     64.87 o 
  13  11  11       32.77      188.39     44.30 o 
 -16  12  11        3.16       -6.94     55.26 o 
 -14  12  11      210.72      174.48     60.01 o 
 -12  12  11       84.01       67.03     64.33 o 
 -10  12  11       70.51      128.78     33.51 o 
  -8  12  11       19.51       26.13     19.84 o 
  -6  12  11      320.43      767.36     38.15 o 
  -4  12  11     1877.07     2260.21     62.45 o 
  -2  12  11      191.16      -10.37     24.75 o 
   0  12  11       23.07       17.74     17.45 o 
   2  12  11        0.06      876.47     43.02 o 
   4  12  11       31.70      -10.18     16.94 o 
   6  12  11       29.90     1246.81     49.94 o 
   8  12  11        3.23       41.21     46.34 o 
  10  12  11        0.04      196.90     40.11 o 
  12  12  11      140.75       17.02     48.03 o 
  14  12  11        3.17       67.90     40.95 o 
 -15  13  11      122.48      113.36     40.95 o 
 -13  13  11       40.97        7.71     45.24 o 
 -11  13  11       86.95       52.20     46.10 o 
  -9  13  11      949.49      722.68     51.24 o 
  -7  13  11      400.42      383.43     30.83 o 
  -5  13  11     2502.65     1064.80     43.78 o 
  -3  13  11       30.44       -3.30     16.62 o 
  -1  13  11     1393.69      115.08     30.01 o 
   1  13  11      136.70      348.84     31.97 o 
   3  13  11     1248.67     5271.07    131.98 o 
   5  13  11      470.53     1083.04     49.42 o 
   7  13  11      212.90      611.73     42.32 o 
   9  13  11      191.75      593.55     52.44 o 
  11  13  11       66.29       -3.21     35.74 o 
  13  13  11       13.66       69.21     41.18 o 
 -16  14  11       49.04      109.53     71.96 o 
 -14  14  11      140.22        8.11     28.42 o 
 -12  14  11       15.80      107.44     35.36 o 
 -10  14  11       36.90      152.62     41.70 o 
  -8  14  11       82.62      175.31     26.65 o 
  -6  14  11       57.31     1025.44     42.70 o 
  -4  14  11       89.38      203.52     26.91 o 
  -2  14  11      444.14      372.19     32.74 o 
   0  14  11       73.42      237.31     30.49 o 
   2  14  11      247.08      394.47     37.55 o 
   4  14  11      736.26     1805.45     70.36 o 
   6  14  11       66.89     1157.90     51.34 o 
   8  14  11        9.34      -21.49     22.45 o 
  10  14  11      275.53      314.73     46.04 o 
  12  14  11        0.27       44.17     35.26 o 
 -15  15  11      123.88       15.78     31.97 o 
 -13  15  11        2.32        4.04     28.56 o 
 -11  15  11        3.60       90.21     32.59 o 
  -9  15  11        3.55       49.90     22.85 o 
  -7  15  11      255.25      616.99     37.65 o 
  -5  15  11      240.76      227.50     30.29 o 
  -3  15  11     1928.01     2690.49     78.31 o 
  -1  15  11      819.52      475.64     40.91 o 
   1  15  11     3776.05     6826.07    156.89 o 
   3  15  11      879.06     1590.90     66.35 o 
   5  15  11      275.08      519.50     37.93 o 
   7  15  11        2.33      116.85     27.81 o 
   9  15  11      177.30      286.85     47.68 o 
  11  15  11       42.56       84.17     41.29 o 
 -14  16  11       16.90        2.61     29.35 o 
 -12  16  11      173.94      161.59     40.47 o 
 -10  16  11      257.52       74.13     29.90 o 
  -8  16  11       83.63        0.07     15.94 o 
  -6  16  11      308.52      296.56     32.29 o 
  -4  16  11      775.90     1025.59     49.43 o 
  -2  16  11      151.56      -25.65     25.65 o 
   0  16  11        3.60        5.69     21.49 o 
   2  16  11      350.16       56.85     25.40 o 
   4  16  11      498.96      383.38     59.03 o 
   6  16  11      633.45       16.53     24.05 o 
   8  16  11        0.11      -12.36     27.10 o 
  10  16  11       77.05      224.17     87.60 o 
  12  16  11        6.40       17.74     75.95 o 
 -13  17  11        0.10        3.10     30.16 o 
 -11  17  11        1.39       61.53     31.32 o 
  -9  17  11       80.05       13.64     20.09 o 
  -7  17  11       10.68       91.43     44.35 o 
  -5  17  11       12.34      496.03     47.68 o 
  -3  17  11      105.07      -24.84     25.44 o 
  -1  17  11      287.82       67.80     24.33 o 
   1  17  11      137.35       30.62     27.29 o 
   3  17  11       59.05       92.31     29.31 o 
   5  17  11        0.01       -5.57     22.59 o 
   7  17  11      337.80      117.90     31.44 o 
   9  17  11        0.94       16.00     33.28 o 
  11  17  11       89.38       46.49     39.75 o 
 -12  18  11       32.70      395.70    104.12 o 
 -10  18  11       93.94       53.58     31.24 o 
  -8  18  11       60.71      287.94     32.28 o 
  -6  18  11       18.06       19.34     20.81 o 
  -4  18  11      242.90      575.16     41.10 o 
  -2  18  11       47.76      337.84     40.22 o 
   0  18  11      121.61      398.74     42.08 o 
   2  18  11      100.65      635.64     44.67 o 
   4  18  11        5.56       -3.51     21.08 o 
   6  18  11      216.41      210.11     33.99 o 
   8  18  11       82.78       48.47     37.57 o 
  10  18  11       36.49      199.95     49.51 o 
 -11  19  11       25.94      311.95     51.57 o 
  -9  19  11       67.48      125.31     42.51 o 
  -7  19  11       50.63      -22.26     22.26 o 
  -5  19  11      191.53      174.91     44.18 o 
  -3  19  11       69.44        8.98     21.57 o 
  -1  19  11      133.09      573.81     43.66 o 
   1  19  11       93.20      262.80     38.96 o 
   3  19  11       41.13      436.11     42.87 o 
   5  19  11        6.79      177.00     33.73 o 
   7  19  11      162.03      416.79     59.37 o 
   9  19  11       15.24      142.48     52.92 o 
 -10  20  11       63.65      219.72     56.27 o 
  -8  20  11       47.99       13.74     21.41 o 
  -6  20  11       54.33        3.53     28.50 o 
  -4  20  11       64.48      539.14     44.05 o 
  -2  20  11       24.76        8.88     22.59 o 
   0  20  11      144.82      219.19     36.00 o 
   2  20  11       19.69        3.93     23.10 o 
   4  20  11       21.36      157.38     34.67 o 
   6  20  11        7.42       -4.65     23.47 o 
   8  20  11       48.41       27.05     36.67 o 
  -9  21  11        0.11      158.47     51.57 o 
  -7  21  11       26.97       64.33     25.95 o 
  -5  21  11       89.26      448.86     40.94 o 
  -3  21  11       41.30      184.49     38.11 o 
  -1  21  11        7.94      939.66     57.12 o 
   1  21  11        2.21        1.43     22.11 o 
   3  21  11       85.90      823.40     55.30 o 
   5  21  11        8.53      -30.46     30.46 o 
   7  21  11      115.66      448.56     57.11 o 
  -8  22  11        4.93       14.07     37.60 o 
  -6  22  11       35.22       51.88     32.04 o 
  -4  22  11      140.66      122.76     31.22 o 
  -2  22  11       39.79       -2.32     22.73 o 
   0  22  11      113.39      124.33     41.41 o 
   2  22  11        0.62       66.45     52.78 o 
   4  22  11      167.20       34.06     29.67 o 
   6  22  11        1.49       80.31     77.69 o 
  -7  23  11        0.74       18.54     42.67 o 
  -5  23  11      136.11      483.36     59.36 o 
  -3  23  11        0.71       97.39     30.69 o 
  -1  23  11       15.00       17.72     28.44 o 
   1  23  11      260.47      375.01     46.09 o 
   3  23  11      112.05      529.44     67.16 o 
  -4  24  11       56.40       63.28     37.55 o 
  -2  24  11        5.11       11.08     39.33 o 
   0  24  11       86.99       50.24     53.75 o 
   2  24  11        7.85       84.27     37.08 o 
 -18   0  12      100.82      402.08     69.50 o 
 -16   0  12     1162.41      586.70     71.72 o 
 -14   0  12      224.83       87.43     43.94 o 
 -12   0  12      105.44      305.66     33.93 o 
 -10   0  12      561.96     2372.78     71.78 o 
  -8   0  12       50.43       -3.48     14.77 o 
  -6   0  12     1562.69     1293.67     38.05 o 
  -4   0  12       37.17       28.42     10.85 o 
  -2   0  12     2898.23     2323.61     79.39 o 
   0   0  12     2782.31     2694.64     88.70 o 
   2   0  12      838.70     2314.81     54.75 o 
   4   0  12     1221.98     1940.78    125.95 o 
   6   0  12     2466.96      263.97     24.22 o 
   8   0  12      204.64      603.44     51.94 o 
  10   0  12        7.45       19.54     35.80 o 
  12   0  12       12.25     1301.62     94.49 o 
  14   0  12       40.77      -24.42     43.84 o 
 -19   1  12       28.30        8.34     25.95 o 
 -17   1  12       41.59       74.97     27.90 o 
 -15   1  12       12.23        5.66     34.26 o 
 -13   1  12      538.99     1221.34     52.93 o 
 -11   1  12      568.33     1292.42     39.85 o 
  -9   1  12       85.44      799.74     26.30 o 
  -7   1  12      445.94      127.11     12.60 o 
  -5   1  12     1377.37     3959.44     50.93 o 
  -3   1  12       13.98        3.44      6.19 o 
  -1   1  12      649.41      768.73     17.00 o 
   1   1  12       63.71     1348.95     26.11 o 
   3   1  12      151.48      375.22     20.24 o 
   5   1  12     1578.81      454.70     19.23 o 
   7   1  12      538.54      148.77     16.03 o 
   9   1  12        0.32       -4.93     16.40 o 
  11   1  12      193.68      505.97     39.37 o 
  13   1  12       20.87       44.87     27.53 o 
  15   1  12        0.04      -15.31     29.01 o 
 -18   2  12        6.12      127.50     38.00 o 
 -16   2  12      465.72      142.93     30.38 o 
 -14   2  12      341.83       35.08     21.40 o 
 -12   2  12       24.17       41.53     17.33 o 
 -10   2  12     1084.96      197.09     19.06 o 
  -8   2  12       17.94        5.62      9.61 o 
  -6   2  12      477.71     1689.07     30.38 o 
  -4   2  12       24.40       -4.00      8.62 o 
  -2   2  12      285.45     3231.99     51.14 o 
   0   2  12      798.01      294.97     21.86 o 
   2   2  12     1836.69     3646.61     53.06 o 
   4   2  12      563.15      475.89     28.25 o 
   6   2  12     2200.36     2082.42     45.09 o 
   8   2  12      103.20       63.76     19.74 o 
  10   2  12      459.99      558.26     31.00 o 
  12   2  12       87.80       99.45     35.15 o 
  14   2  12       34.83       32.42     27.69 o 
 -17   3  12      319.78      416.64     44.29 o 
 -15   3  12        0.08      199.16     30.28 o 
 -13   3  12      547.04     1513.86     55.00 o 
 -11   3  12     1954.56     2499.54     59.37 o 
  -9   3  12      253.74       61.98     19.92 o 
  -7   3  12      454.14     3589.90     53.39 o 
  -5   3  12      247.35      173.70     18.91 o 
  -3   3  12     2362.31      179.88     14.97 o 
  -1   3  12      132.41      315.10     17.54 o 
   1   3  12     2208.84      971.24     24.44 o 
   3   3  12      536.94      319.36     20.03 o 
   5   3  12      815.41      241.90     17.97 o 
   7   3  12      273.97      115.81     18.35 o 
   9   3  12        4.88        3.08     17.02 o 
  11   3  12        0.18      417.08     36.70 o 
  13   3  12        1.01       25.52     27.70 o 
  15   3  12        1.48      194.90     69.35 o 
 -18   4  12        3.55       23.17     25.51 o 
 -16   4  12      133.67      165.52     33.67 o 
 -14   4  12       96.63      414.10     33.11 o 
 -12   4  12       95.97       82.21     21.37 o 
 -10   4  12      481.94      306.17     23.11 o 
  -8   4  12      329.82      631.30     26.97 o 
  -6   4  12      102.73     1581.79     41.69 o 
  -4   4  12     2587.13     7575.84    104.57 o 
  -2   4  12      665.78     2504.42     47.52 o 
   0   4  12     1062.01     1167.63     30.76 o 
   2   4  12      591.74     1102.40     29.26 o 
   4   4  12     1387.49     6436.37     94.30 o 
   6   4  12       38.80       71.69     17.44 o 
   8   4  12      191.51      173.38     23.57 o 
  10   4  12       27.52       14.64     16.71 o 
  12   4  12       17.49       27.18     23.20 o 
  14   4  12       52.26      -22.27     36.36 o 
 -17   5  12      358.83      444.14     44.01 o 
 -15   5  12      126.05       62.29     31.67 o 
 -13   5  12       92.99      394.55     31.67 o 
 -11   5  12      670.87      772.54     43.26 o 
  -9   5  12      532.38      167.36     17.62 o 
  -7   5  12     1258.02     7261.32    145.56 o 
  -5   5  12      427.28     2604.89     50.86 o 
  -3   5  12      765.80    18678.99    224.87 o 
  -1   5  12      191.60       63.89     14.57 o 
   1   5  12     1811.53     2555.58     50.64 o 
   3   5  12     1679.72      398.22     21.06 o 
   5   5  12     1409.36     1923.29     55.16 o 
   7   5  12      316.38      288.10     21.16 o 
   9   5  12      261.40      215.52     21.64 o 
  11   5  12      159.65       96.75     36.45 o 
  13   5  12       13.76       38.89     34.43 o 
  15   5  12       23.64      156.91     50.86 o 
 -18   6  12       19.48      -14.53     31.43 o 
 -16   6  12       77.10      465.11     73.63 o 
 -14   6  12        2.47       81.49     26.65 o 
 -12   6  12      385.64      123.85     22.39 o 
 -10   6  12        0.84       38.52     36.43 o 
  -8   6  12      264.88      340.86     18.42 o 
  -6   6  12       66.64      264.66     21.62 o 
  -4   6  12     1749.50     1446.30     37.84 o 
  -2   6  12     7631.51     2972.19     56.82 o 
   0   6  12      542.31      686.30     26.19 o 
   2   6  12       89.46       33.06     15.39 o 
   4   6  12     1040.92     2294.64     49.98 o 
   6   6  12      214.26      214.54     17.55 o 
   8   6  12      238.69      722.83     31.73 o 
  10   6  12      129.54      170.79     27.61 o 
  12   6  12        1.56      105.23     36.32 o 
  14   6  12       10.74       46.30     36.54 o 
 -17   7  12      105.19      228.26     46.75 o 
 -15   7  12        5.07       17.04     23.65 o 
 -13   7  12      386.20     1137.74     57.60 o 
 -11   7  12      368.64     1262.46     43.45 o 
  -9   7  12      396.93      146.25     17.39 o 
  -7   7  12      309.63      138.79     26.36 o 
  -5   7  12      451.49      637.21     28.32 o 
  -3   7  12      548.80     5218.12     87.75 o 
  -1   7  12      612.25      206.92     32.43 o 
   1   7  12      629.47      664.00     28.92 o 
   3   7  12       17.16       12.24     12.42 o 
   5   7  12      512.39      345.00     29.49 o 
   7   7  12     1199.13      175.40     19.51 o 
   9   7  12      123.89      598.19     34.94 o 
  11   7  12      219.50      447.83     48.51 o 
  13   7  12       20.31      113.78     44.96 o 
  15   7  12        4.57       77.35     42.92 o 
 -18   8  12       25.18      263.92     50.38 o 
 -16   8  12       21.28      -41.93     41.93 o 
 -14   8  12        1.14      428.94     35.17 o 
 -12   8  12       25.85       -0.55     16.80 o 
 -10   8  12       67.37     1987.56     44.91 o 
  -8   8  12      118.16      291.66     31.93 o 
  -6   8  12      210.05      179.50     39.32 o 
  -4   8  12      193.30      759.80     29.86 o 
  -2   8  12     1111.43        4.71     11.66 o 
   0   8  12      711.83      274.58     26.49 o 
   2   8  12       57.34       37.47     12.27 o 
   4   8  12       79.65      598.89     26.44 o 
   6   8  12       78.01      378.98     26.76 o 
   8   8  12      283.51      938.17     41.64 o 
  10   8  12        5.14        4.83     26.27 o 
  12   8  12       82.10      333.83     46.82 o 
  14   8  12        3.50       52.64     38.97 o 
 -17   9  12        2.29       63.78     37.83 o 
 -15   9  12       21.32       -4.68     25.75 o 
 -13   9  12       11.07       23.95     21.01 o 
 -11   9  12      130.72      168.34     20.35 o 
  -9   9  12        2.40       55.83     17.66 o 
  -7   9  12      995.38     1090.97     39.12 o 
  -5   9  12      121.39      339.03     22.92 o 
  -3   9  12      224.86       17.03     14.23 o 
  -1   9  12      139.90      179.23     19.46 o 
   1   9  12        5.27     2032.54     55.95 o 
   3   9  12      582.59      551.48     38.00 o 
   5   9  12      179.98      228.00     23.75 o 
   7   9  12       36.46      138.05     25.97 o 
   9   9  12      146.38       56.84     21.78 o 
  11   9  12       25.71      326.62     47.80 o 
  13   9  12       29.35       55.32     51.67 o 
 -16  10  12       49.93       -1.82     28.56 o 
 -14  10  12      204.83      -26.95     26.95 o 
 -12  10  12        2.28       48.65     27.22 o 
 -10  10  12      154.80      992.65     42.26 o 
  -8  10  12       65.85      205.54     27.85 o 
  -6  10  12      117.73       43.17     27.33 o 
  -4  10  12      104.04      498.15     40.47 o 
  -2  10  12      957.30      251.25     21.37 o 
   0  10  12       17.96     2182.31     60.33 o 
   2  10  12       44.92      721.66     34.71 o 
   4  10  12      152.04     3274.98     73.64 o 
   6  10  12      129.98      154.73     34.12 o 
   8  10  12     1112.13     1731.77     61.82 o 
  10  10  12        4.07      105.34     35.83 o 
  12  10  12       71.49      574.73     68.03 o 
  14  10  12        0.12       50.40     40.08 o 
 -17  11  12       17.28       10.92     45.00 o 
 -15  11  12       28.77       39.47     34.02 o 
 -13  11  12      208.38      105.25     59.78 o 
 -11  11  12      128.15      261.38     44.53 o 
  -9  11  12     1013.38      672.67     37.84 o 
  -7  11  12      155.92     1202.02     44.01 o 
  -5  11  12     2501.35     3011.86     84.26 o 
  -3  11  12       28.75      738.76     32.52 o 
  -1  11  12      264.38      548.93     34.35 o 
   1  11  12      125.23      975.29     44.06 o 
   3  11  12       22.34       -4.70     22.50 o 
   5  11  12      314.90     1270.55     47.51 o 
   7  11  12     1016.49     1077.92     49.05 o 
   9  11  12       46.38       61.34     34.21 o 
  11  11  12      146.00       57.71     35.19 o 
  13  11  12       43.95        4.62     60.21 o 
 -16  12  12        6.51       56.83     38.45 o 
 -14  12  12      354.08       38.74     31.58 o 
 -12  12  12        3.96      105.41     38.99 o 
 -10  12  12       31.42       14.71     18.61 o 
  -8  12  12        9.94      110.32     23.39 o 
  -6  12  12      149.51      152.03     23.48 o 
  -4  12  12     1045.24      816.86     37.12 o 
  -2  12  12     2815.47       25.28     20.21 o 
   0  12  12      856.19     8431.97    173.40 o 
   2  12  12      103.15     2727.45     78.56 o 
   4  12  12      157.34     3039.23    109.44 o 
   6  12  12        5.99       37.22     21.43 o 
   8  12  12      786.98     1728.15     65.70 o 
  10  12  12       22.86      125.19     37.44 o 
  12  12  12        9.29      202.82     45.96 o 
 -15  13  12        4.59       17.42     31.56 o 
 -13  13  12       72.58       93.55     37.01 o 
 -11  13  12       81.13      657.81     60.28 o 
  -9  13  12       25.41      103.46     48.09 o 
  -7  13  12      155.00     3753.47     89.86 o 
  -5  13  12      233.71        1.28     20.47 o 
  -3  13  12       25.94     2961.12     80.30 o 
  -1  13  12      297.90      499.22     46.22 o 
   1  13  12     2341.51    13092.17    252.56 o 
   3  13  12       19.25       64.67     39.11 o 
   5  13  12       46.62     3527.09     92.31 o 
   7  13  12       30.80      308.55     32.84 o 
   9  13  12       30.40       52.81     43.91 o 
  11  13  12       74.25      -29.74     33.91 o 
  13  13  12        3.32       -5.16     39.63 o 
 -14  14  12      136.11      -12.12     30.22 o 
 -12  14  12      388.81      239.01     41.14 o 
 -10  14  12       11.59       -9.25     18.13 o 
  -8  14  12      119.71      389.69     32.12 o 
  -6  14  12        0.38       -1.18     20.86 o 
  -4  14  12       14.57      286.17     30.73 o 
  -2  14  12       85.60      138.14     45.07 o 
   0  14  12      107.82     1183.36     54.38 o 
   2  14  12      359.46     1104.62     54.45 o 
   4  14  12     2377.22     6576.10    159.94 o 
   6  14  12      375.36     1089.14     50.76 o 
   8  14  12       19.58      406.67     41.49 o 
  10  14  12      148.83      113.46     42.49 o 
  12  14  12      122.67       60.27     93.97 o 
 -15  15  12       62.56      285.77     52.02 o 
 -13  15  12      225.69      265.67     57.16 o 
 -11  15  12       49.74      324.32     86.35 o 
  -9  15  12        1.59       60.25     22.53 o 
  -7  15  12       82.69      602.00     37.02 o 
  -5  15  12      211.03     1229.76     51.38 o 
  -3  15  12      256.66      994.35     49.82 o 
  -1  15  12       35.43      -22.40     22.40 o 
   1  15  12      422.39      929.40     49.35 o 
   3  15  12        7.35        6.46     30.59 o 
   5  15  12      276.05     1184.02     68.51 o 
   7  15  12       19.88      185.61     31.10 o 
   9  15  12       29.37      513.03     60.57 o 
  11  15  12       81.05      221.37     71.49 o 
 -14  16  12        8.97       53.84     36.26 o 
 -12  16  12       32.53      103.80     36.42 o 
 -10  16  12      124.16       21.85     33.89 o 
  -8  16  12       51.94      274.16     31.25 o 
  -6  16  12        1.89      128.14     31.19 o 
  -4  16  12        1.57      181.06     29.45 o 
  -2  16  12      128.99      245.67     34.05 o 
   0  16  12       20.90      159.20     29.82 o 
   2  16  12        8.53        9.37     21.16 o 
   4  16  12      160.91      903.42     52.80 o 
   6  16  12      339.68      429.10     41.14 o 
   8  16  12      217.35       78.72     49.75 o 
  10  16  12       32.38       72.54     41.09 o 
 -13  17  12       44.41       74.31     38.67 o 
 -11  17  12       30.73      111.91     36.77 o 
  -9  17  12       31.34      226.48     32.47 o 
  -7  17  12        9.24      437.73     37.97 o 
  -5  17  12      114.40      733.61     45.43 o 
  -3  17  12      114.46     3202.79     95.81 o 
  -1  17  12       27.05       74.37     27.68 o 
   1  17  12      421.53      340.24     35.99 o 
   3  17  12      297.12      609.07     44.35 o 
   5  17  12      542.29      367.30     42.47 o 
   7  17  12      229.68       71.85     29.08 o 
   9  17  12       25.26      286.67     52.74 o 
 -12  18  12       98.19        6.37     40.60 o 
 -10  18  12        2.47       36.83     30.99 o 
  -8  18  12        3.13       11.08     22.98 o 
  -6  18  12        0.00       20.12     21.95 o 
  -4  18  12        8.07      254.08     33.09 o 
  -2  18  12      267.84      107.21     28.03 o 
   0  18  12       15.62      105.57     27.94 o 
   2  18  12        7.87       98.92     29.72 o 
   4  18  12      528.20      695.24     48.64 o 
   6  18  12      161.22      227.39     38.14 o 
   8  18  12       88.93      303.47     55.79 o 
 -11  19  12       12.89      118.65     38.93 o 
  -9  19  12       39.53       98.62     34.73 o 
  -7  19  12       25.36      130.88     30.41 o 
  -5  19  12      250.47      352.41     38.45 o 
  -3  19  12        3.30      207.86     37.71 o 
  -1  19  12       38.38       68.81     29.48 o 
   1  19  12        4.99       96.21     29.52 o 
   3  19  12        0.92       23.41     24.20 o 
   5  19  12      248.95      -14.33     26.25 o 
   7  19  12       31.78       40.76     42.49 o 
   9  19  12        4.99       64.05     41.13 o 
 -10  20  12      119.10      255.76     88.19 o 
  -8  20  12        0.01       39.70     25.40 o 
  -6  20  12       25.81       37.96     39.34 o 
  -4  20  12       82.17       -9.69     28.05 o 
  -2  20  12       76.17      985.74     58.61 o 
   0  20  12        1.55      604.77     48.78 o 
   2  20  12      334.40      195.09     35.94 o 
   4  20  12       27.37      270.28     40.47 o 
   6  20  12        9.95      176.58    108.81 o 
   8  20  12      185.04      213.49     66.40 o 
  -9  21  12      112.42       36.38     41.22 o 
  -7  21  12        3.20       67.04     29.11 o 
  -5  21  12      443.96      621.48     61.24 o 
  -3  21  12        7.10       21.60     25.28 o 
  -1  21  12       17.74       -5.25     25.17 o 
   1  21  12       68.68       45.03     33.83 o 
   3  21  12        0.98       -1.24     26.07 o 
   5  21  12       26.86       74.34     32.72 o 
  -8  22  12       13.09        3.03     35.95 o 
  -6  22  12       57.65      249.47     38.56 o 
  -4  22  12      106.77       14.13     25.74 o 
  -2  22  12      160.31       75.55     33.86 o 
   0  22  12       69.71       26.38     28.19 o 
   2  22  12       18.46      320.43     57.24 o 
   4  22  12        4.59       97.76     34.94 o 
  -5  23  12       96.56       33.20     33.34 o 
  -3  23  12        0.95        0.25     27.45 o 
  -1  23  12       36.15       24.21     29.68 o 
   1  23  12      215.71      441.09     52.75 o 
   3  23  12       33.42       67.27     47.18 o 
  -2  24  12      103.90      219.77     57.90 o 
 -17   1  13        7.47      160.98     32.24 o 
 -15   1  13      732.88        8.35     20.86 o 
 -13   1  13     1339.37      699.74     41.58 o 
 -11   1  13      285.16     1565.71     44.74 o 
  -9   1  13      115.01     1158.75     34.62 o 
  -7   1  13      276.18      265.78     15.86 o 
  -5   1  13     1312.01    10418.29    130.51 o 
  -3   1  13      168.29      458.01     13.58 o 
  -1   1  13     3539.67    10785.09    231.38 o 
   1   1  13       56.97       59.78     16.82 o 
   3   1  13     2939.16    11855.18    142.49 o 
   5   1  13       27.79       86.73     12.91 o 
   7   1  13       34.93      233.64     18.23 o 
   9   1  13      116.51      303.86     30.06 o 
  11   1  13      409.18      314.69     35.03 o 
  13   1  13      101.05      327.78     44.60 o 
  15   1  13      159.09       37.87     51.20 o 
 -18   2  13        1.15       27.64     25.96 o 
 -16   2  13      123.23      148.88     34.26 o 
 -14   2  13       34.87       30.73     20.27 o 
 -12   2  13      191.95      914.57     49.97 o 
 -10   2  13     1976.26     2319.62     53.91 o 
  -8   2  13      339.25      461.69     21.75 o 
  -6   2  13     1086.22     2390.13     41.26 o 
  -4   2  13        0.18     1053.85     28.76 o 
  -2   2  13      283.50       -0.97     20.31 o 
   0   2  13      547.86     2784.02     39.67 o 
   2   2  13       91.27     2102.93     42.03 o 
   4   2  13      309.78      224.74     17.64 o 
   6   2  13      125.94      483.48     36.79 o 
   8   2  13        1.08      191.84     20.62 o 
  10   2  13      456.58     1394.10     59.27 o 
  12   2  13        0.13        8.09     26.76 o 
  14   2  13       26.29      127.99     36.89 o 
 -17   3  13        0.00      102.77     31.76 o 
 -15   3  13       97.18      143.44     31.64 o 
 -13   3  13        1.47      913.84     47.27 o 
 -11   3  13      461.05     1441.03     44.62 o 
  -9   3  13      172.81      298.88     20.32 o 
  -7   3  13      687.79     1571.50     42.86 o 
  -5   3  13     2110.55     6797.57    100.33 o 
  -3   3  13      860.91     2019.04     40.25 o 
  -1   3  13       67.94      318.93     18.75 o 
   1   3  13        4.66       -1.94      6.94 o 
   3   3  13     1169.57      616.39     25.05 o 
   5   3  13      198.73      312.38     21.27 o 
   7   3  13       73.31      239.83     20.04 o 
   9   3  13      186.37       83.82     18.49 o 
  11   3  13      322.69       82.69     25.71 o 
  13   3  13        9.37       87.24     34.41 o 
  15   3  13        0.42       -3.20     38.35 o 
 -18   4  13       11.98      259.17    108.52 o 
 -16   4  13      645.68      388.02     40.93 o 
 -14   4  13      434.14      211.41     28.91 o 
 -12   4  13      417.76     3520.38     94.77 o 
 -10   4  13      292.35       31.38     13.68 o 
  -8   4  13       37.11     4524.74     82.44 o 
  -6   4  13     1730.33     2210.17     48.23 o 
  -4   4  13        7.50     2324.13     47.53 o 
  -2   4  13     5147.58     3342.14     58.50 o 
   0   4  13      217.20       41.82     17.78 o 
   2   4  13     3735.71      310.96     17.97 o 
   4   4  13      297.05      140.75     19.61 o 
   6   4  13      179.11     2731.19     55.12 o 
   8   4  13      433.53      308.29     28.88 o 
  10   4  13       65.52      605.02     34.68 o 
  12   4  13      173.09       72.33     28.05 o 
  14   4  13      115.96      323.40     65.69 o 
 -17   5  13        1.49       30.09     43.48 o 
 -15   5  13       81.65       -3.75     21.71 o 
 -13   5  13      166.77       62.91     23.97 o 
 -11   5  13      223.05      330.65     28.01 o 
  -9   5  13      210.34      243.04     25.42 o 
  -7   5  13      511.74      989.63     54.36 o 
  -5   5  13       17.09       14.96     13.79 o 
  -3   5  13       46.95      284.26     21.52 o 
  -1   5  13      136.94      390.94     21.10 o 
   1   5  13       21.64        0.34     11.56 o 
   3   5  13       53.68       89.45     15.05 o 
   5   5  13     1457.93      921.24     31.66 o 
   7   5  13      146.71      560.91     27.67 o 
   9   5  13      118.94      204.00     24.11 o 
  11   5  13        8.67       86.63     31.78 o 
  13   5  13       46.31        8.81     29.84 o 
 -18   6  13       15.84      141.63     47.29 o 
 -16   6  13      191.91      315.30     46.77 o 
 -14   6  13      157.56       27.39     20.12 o 
 -12   6  13      105.94      785.74     36.82 o 
 -10   6  13       54.71       53.33     24.74 o 
  -8   6  13     1804.66      291.61     38.78 o 
  -6   6  13      362.69       26.23     23.90 o 
  -4   6  13      523.09     9703.72    140.44 o 
  -2   6  13      120.90     1819.10     43.13 o 
   0   6  13      348.48     7172.28    110.81 o 
   2   6  13      746.20      330.51     21.17 o 
   4   6  13      156.35     1846.35     50.82 o 
   6   6  13      124.15     1834.37     51.34 o 
   8   6  13        1.91      331.34     24.57 o 
  10   6  13       98.00      791.28     61.89 o 
  12   6  13       27.15      152.37     40.74 o 
  14   6  13       15.38      197.84     79.90 o 
 -17   7  13       63.59       73.84     37.83 o 
 -15   7  13        4.71       52.62     30.22 o 
 -13   7  13       39.44       13.39     26.53 o 
 -11   7  13      193.06       36.77     17.37 o 
  -9   7  13      145.87       26.29     19.89 o 
  -7   7  13        2.40      -21.03     21.03 o 
  -5   7  13      131.95     1191.60     39.18 o 
  -3   7  13        3.96       33.35     32.31 o 
  -1   7  13       29.19        5.43     21.55 o 
   1   7  13     1342.68     2745.32     58.31 o 
   3   7  13     1345.22      693.09     33.42 o 
   5   7  13      108.56      284.98     22.63 o 
   7   7  13      975.66     2070.55     58.69 o 
   9   7  13        0.20       70.00     23.65 o 
  11   7  13        4.55      284.68     45.16 o 
  13   7  13        0.01      130.10     47.19 o 
 -16   8  13        0.00      184.67     44.69 o 
 -14   8  13        0.10       38.94     28.99 o 
 -12   8  13       33.50      859.50     52.17 o 
 -10   8  13      319.45      233.94     32.17 o 
  -8   8  13      389.50      318.70     32.42 o 
  -6   8  13      987.94      452.14     35.96 o 
  -4   8  13      299.18      758.25     35.52 o 
  -2   8  13       76.24     1453.18     40.21 o 
   0   8  13       16.48      915.57     36.38 o 
   2   8  13      596.22      799.86     31.73 o 
   4   8  13        6.42      264.48     24.02 o 
   6   8  13      173.43      155.32     22.17 o 
   8   8  13      207.66      119.53     26.33 o 
  10   8  13      544.61      883.81     60.73 o 
  12   8  13        7.40      -10.63     31.24 o 
  14   8  13       14.90       32.25     39.45 o 
 -17   9  13       20.66       71.47     38.98 o 
 -15   9  13      181.79       12.10     30.07 o 
 -13   9  13      619.15      381.08     46.63 o 
 -11   9  13        7.65      492.84     34.98 o 
  -9   9  13      211.20      621.93     33.55 o 
  -7   9  13      129.92     1118.89     40.55 o 
  -5   9  13      619.63     1431.03     50.85 o 
  -3   9  13      204.93      601.30     29.55 o 
  -1   9  13      322.94     4576.94    101.93 o 
   1   9  13      352.94       92.16     25.11 o 
   3   9  13     2409.77     6092.58    126.15 o 
   5   9  13      650.77      683.81     47.85 o 
   7   9  13      316.85      802.51     41.98 o 
   9   9  13       30.12       95.15     22.66 o 
  11   9  13       56.89      575.40     57.44 o 
  13   9  13      194.07      -15.10     33.51 o 
 -16  10  13        5.22       -2.92     51.27 o 
 -14  10  13        0.11      -18.61     27.26 o 
 -12  10  13       22.28       61.23     29.79 o 
 -10  10  13      245.75      184.26     24.91 o 
  -8  10  13      144.32      218.73     40.44 o 
  -6  10  13      624.79     1056.13     40.91 o 
  -4  10  13      533.33      887.91     35.57 o 
  -2  10  13      592.33      846.26     34.32 o 
   0  10  13      151.57       54.93     37.04 o 
   2  10  13      701.87     1371.37     52.26 o 
   4  10  13       59.25       34.62     18.48 o 
   6  10  13       15.53      252.03     28.71 o 
   8  10  13        5.01       45.26     22.88 o 
  10  10  13       21.71       30.43     30.32 o 
  12  10  13       15.70      119.69     52.29 o 
 -15  11  13      167.37      129.24     75.91 o 
 -13  11  13      578.74      224.24     39.47 o 
 -11  11  13       91.82      890.49     55.75 o 
  -9  11  13       36.63     1124.25     49.07 o 
  -7  11  13      282.25     2430.59     65.32 o 
  -5  11  13       25.23     2112.99     58.56 o 
  -3  11  13      115.66      661.87     33.44 o 
  -1  11  13      909.54    10512.72    241.06 o 
   1  11  13       64.06      367.43     44.51 o 
   3  11  13     2982.33     8570.32    176.51 o 
   5  11  13        4.94      445.15     35.45 o 
   7  11  13      795.06     1872.33     65.93 o 
   9  11  13      123.29       -4.40     31.00 o 
  11  11  13        0.51      540.79     61.71 o 
  13  11  13       54.42      -33.09     40.21 o 
 -16  12  13       60.98      120.54     47.80 o 
 -14  12  13        5.99      -30.81     34.12 o 
 -12  12  13      182.96      993.60     64.81 o 
 -10  12  13       36.12       11.35     18.77 o 
  -8  12  13        2.33     1827.89     64.12 o 
  -6  12  13      920.18     1252.11     48.30 o 
  -4  12  13      401.18     2139.83     60.38 o 
  -2  12  13     1804.75     2990.31     83.49 o 
   0  12  13     2894.74     5115.63    122.17 o 
   2  12  13        0.95        6.43     19.96 o 
   4  12  13      112.85       31.94     25.38 o 
   6  12  13      538.33      473.90     38.44 o 
   8  12  13       26.37       18.22     21.51 o 
  10  12  13      133.63      207.23     46.76 o 
  12  12  13        2.44       26.24     36.66 o 
 -15  13  13       91.51       50.55     48.06 o 
 -13  13  13      672.78      173.60     41.91 o 
 -11  13  13       16.63      103.95     43.28 o 
  -9  13  13       84.77      182.16     33.71 o 
  -7  13  13        0.30       95.36     24.83 o 
  -5  13  13      343.58     6445.31    143.76 o 
  -3  13  13      104.42       39.48     23.22 o 
  -1  13  13     1626.12    10942.37    222.07 o 
   1  13  13       24.49       32.34     29.25 o 
   3  13  13     3471.64     6774.79    159.30 o 
   5  13  13       77.57      219.17     59.87 o 
   7  13  13       68.40      252.55     43.69 o 
   9  13  13      118.28      140.78     82.20 o 
  11  13  13       18.94       96.17     42.54 o 
 -14  14  13       13.86      -12.73     31.29 o 
 -12  14  13       58.16      315.88     49.81 o 
 -10  14  13       37.37      187.18     28.78 o 
  -8  14  13       37.78      878.73     43.79 o 
  -6  14  13      130.60      264.10     55.02 o 
  -4  14  13       28.46     2329.98     74.30 o 
  -2  14  13      486.13       25.17     23.10 o 
   0  14  13      132.37     3153.76     91.89 o 
   2  14  13       44.52      178.53     30.36 o 
   4  14  13      219.99      450.35     50.04 o 
   6  14  13        1.05      277.73     35.09 o 
   8  14  13      106.58      102.54     49.03 o 
  10  14  13        7.45      -35.03     35.03 o 
 -13  15  13      128.24       34.30     33.72 o 
 -11  15  13      124.70      205.96     42.69 o 
  -9  15  13       69.91      451.49     34.92 o 
  -7  15  13        0.68        9.46     20.44 o 
  -5  15  13       14.44      -26.77     26.77 o 
  -3  15  13        0.30        1.81     18.75 o 
  -1  15  13       91.83      -23.28     23.28 o 
   1  15  13      259.15      181.99     30.57 o 
   3  15  13      293.22      449.45     39.79 o 
   5  15  13      898.56     1532.57     68.96 o 
   7  15  13      460.22      180.43     32.65 o 
   9  15  13       39.18       89.54     42.69 o 
  11  15  13        6.25       45.31     40.51 o 
 -14  16  13        0.05       17.02     39.76 o 
 -12  16  13      168.18      176.48     50.83 o 
 -10  16  13        0.04      295.22     48.86 o 
  -8  16  13      429.72      524.89     42.18 o 
  -6  16  13      465.38      413.34     37.45 o 
  -4  16  13        2.82     2096.57     74.90 o 
  -2  16  13       61.67      309.29     33.65 o 
   0  16  13      400.32      195.83     30.43 o 
   2  16  13       67.92      111.21     28.65 o 
   4  16  13      184.90      652.80     47.10 o 
   6  16  13        1.52      393.23     39.43 o 
   8  16  13        6.45      405.12     58.93 o 
  10  16  13      201.20      334.03     57.72 o 
 -13  17  13        3.94        0.13     30.10 o 
 -11  17  13        0.71      -10.28     29.38 o 
  -9  17  13       47.35        1.86     20.16 o 
  -7  17  13       57.74        0.67     19.63 o 
  -5  17  13      113.55      231.53     33.20 o 
  -3  17  13       53.05       50.96     31.42 o 
  -1  17  13       10.88        6.75     22.54 o 
   1  17  13       22.44       -4.11     21.54 o 
   3  17  13      322.22      273.78     36.01 o 
   5  17  13       62.58       -4.80     23.84 o 
   7  17  13       64.49      171.51     37.71 o 
   9  17  13        0.17       50.16     39.66 o 
 -12  18  13       24.89      130.61     41.63 o 
 -10  18  13      324.98      240.27     43.60 o 
  -8  18  13      120.60      132.47     29.24 o 
  -6  18  13      204.27      105.37     49.08 o 
  -4  18  13      114.70      357.54     39.07 o 
  -2  18  13       68.83      -29.16     29.16 o 
   0  18  13       27.02      282.41     38.32 o 
   2  18  13      103.40       44.62     31.25 o 
   4  18  13      156.45       88.69     30.03 o 
   6  18  13      178.50       39.28     27.87 o 
   8  18  13       11.22       91.46     71.30 o 
 -11  19  13       24.04       75.39     37.70 o 
  -9  19  13       21.56       59.05     32.66 o 
  -7  19  13       20.49       41.62     28.05 o 
  -5  19  13        7.90      308.75     55.06 o 
  -3  19  13       32.31      338.84     38.94 o 
  -1  19  13      149.15     1059.87     59.93 o 
   1  19  13      128.61       57.77     42.25 o 
   3  19  13      491.84      596.14     48.61 o 
   5  19  13        2.97       26.01     28.45 o 
   7  19  13      132.43      271.43     49.92 o 
 -10  20  13       83.21       14.50     40.59 o 
  -8  20  13       20.44       -3.20     27.04 o 
  -6  20  13      118.71      151.01     32.02 o 
  -4  20  13       32.13      299.89     41.68 o 
  -2  20  13       83.80       39.29     29.54 o 
   0  20  13       92.94       55.89     29.70 o 
   2  20  13       23.97      -22.23     26.38 o 
   4  20  13      127.79       40.67     29.44 o 
   6  20  13       22.03      -10.01     31.17 o 
  -9  21  13       72.49       83.24     48.08 o 
  -7  21  13       20.86       32.89     28.91 o 
  -5  21  13        3.89      155.87     34.56 o 
  -3  21  13       27.76       13.00     26.32 o 
  -1  21  13       29.73      590.01     50.99 o 
   1  21  13       59.34      -29.47     29.47 o 
   3  21  13      146.95      319.07     44.50 o 
   5  21  13       40.62       36.32     34.93 o 
  -6  22  13       44.28       10.15     24.34 o 
  -4  22  13       58.03       19.19     26.62 o 
  -2  22  13       29.34       26.21     35.95 o 
   0  22  13      498.66      580.07     56.32 o 
   2  22  13        4.97       78.36     33.81 o 
   4  22  13       19.15      -29.28     29.28 o 
  -5  23  13       14.60       67.70     37.49 o 
  -3  23  13       13.93       16.45     32.60 o 
  -1  23  13       42.53        1.11     32.46 o 
   1  23  13       25.45      -28.53     35.29 o 
 -18   0  14        9.59      253.26     57.78 o 
 -16   0  14        0.07      168.77     84.35 o 
 -14   0  14       64.73      577.86     72.83 o 
 -12   0  14     1889.38     3742.86    120.32 o 
 -10   0  14     4883.15    23206.69    426.94 o 
  -8   0  14      442.20      103.92     28.22 o 
  -6   0  14      290.08    12437.22    200.31 o 
  -4   0  14      118.29       52.60     19.87 o 
  -2   0  14     2924.86     4778.70    144.45 o 
   0   0  14     4992.00      610.33     49.90 o 
   2   0  14      491.56      527.24     30.99 o 
   4   0  14      245.05     3020.76     82.65 o 
   6   0  14      210.26      298.76     27.85 o 
   8   0  14     1428.76     1402.83     59.16 o 
  10   0  14      448.95      387.15     50.84 o 
  12   0  14       43.04     1193.19     94.68 o 
  14   0  14       84.02       48.08     97.18 o 
 -17   1  14        0.47      103.28     29.64 o 
 -15   1  14      145.42      335.23     33.77 o 
 -13   1  14      238.86        8.31     17.88 o 
 -11   1  14      622.18     1820.57     52.72 o 
  -9   1  14      954.89      220.29     22.59 o 
  -7   1  14      162.66      202.79     20.69 o 
  -5   1  14      692.92       86.09      9.85 o 
  -3   1  14      362.42     1154.59     22.29 o 
  -1   1  14      412.55      422.68     27.84 o 
   1   1  14       69.86      128.12     12.45 o 
   3   1  14      473.40     1437.76     35.88 o 
   5   1  14      146.93       56.68     15.88 o 
   7   1  14        4.06       -3.45     11.52 o 
   9   1  14       87.68      179.87     21.98 o 
  11   1  14       33.78       83.39     29.76 o 
  13   1  14        2.69       46.76     31.77 o 
 -18   2  14       23.14      101.09     39.95 o 
 -16   2  14       30.64      250.96     39.41 o 
 -14   2  14        0.03      814.23     58.77 o 
 -12   2  14      834.01     1584.17     48.43 o 
 -10   2  14      475.12     3511.58    118.42 o 
  -8   2  14       31.20       43.44     18.85 o 
  -6   2  14      157.02     5540.81     72.76 o 
  -4   2  14      581.95     3194.50     57.58 o 
  -2   2  14      255.22     5111.61     78.47 o 
   0   2  14       67.83     1799.42     58.25 o 
   2   2  14      224.86      809.53     23.35 o 
   4   2  14      100.92     1752.49     40.60 o 
   6   2  14      253.61      349.55     21.74 o 
   8   2  14      142.85      371.24     25.01 o 
  10   2  14      156.97      131.19     30.80 o 
  12   2  14      129.20      383.66     43.35 o 
  14   2  14       78.27      -30.82     40.92 o 
 -17   3  14       17.39      415.56     58.57 o 
 -15   3  14      141.68      546.76     45.55 o 
 -13   3  14      336.43      676.88     35.68 o 
 -11   3  14      127.56     2263.59     59.23 o 
  -9   3  14     1200.90       35.52     14.19 o 
  -7   3  14      862.31      737.79     30.99 o 
  -5   3  14       55.63      391.23     22.19 o 
  -3   3  14      768.07      323.24     19.64 o 
  -1   3  14      221.19      478.53     26.58 o 
   1   3  14      249.23     2103.05     46.19 o 
   3   3  14       49.34        3.30     12.40 o 
   5   3  14      133.97      383.38     32.03 o 
   7   3  14       10.86       10.79     17.53 o 
   9   3  14       22.19      418.58     29.08 o 
  11   3  14       50.98      140.05     29.92 o 
  13   3  14        6.82      403.94     60.72 o 
 -18   4  14      111.70      107.12     64.95 o 
 -16   4  14        2.11      142.38     38.05 o 
 -14   4  14       17.91      457.54     47.49 o 
 -12   4  14      163.95      607.62     32.78 o 
 -10   4  14       52.35        0.97     19.70 o 
  -8   4  14        1.83       -3.54     16.80 o 
  -6   4  14       84.01      163.33     18.45 o 
  -4   4  14       57.04       95.83     15.21 o 
  -2   4  14      240.92     1015.11     31.82 o 
   0   4  14     1337.19      625.04     25.94 o 
   2   4  14      199.82      107.91     14.77 o 
   4   4  14      226.61      527.63     26.27 o 
   6   4  14        2.14       41.50     22.16 o 
   8   4  14       44.02        8.75     15.95 o 
  10   4  14        3.03        2.36     16.65 o 
  12   4  14       18.10      -29.43     32.52 o 
  14   4  14        1.77      -15.63     40.19 o 
 -17   5  14        9.95      614.44     59.57 o 
 -15   5  14      287.00      622.11     59.80 o 
 -13   5  14      704.22     1019.79     46.95 o 
 -11   5  14      232.28      827.74     36.17 o 
  -9   5  14      436.33     1272.31     51.29 o 
  -7   5  14     1834.41     1897.62     94.12 o 
  -5   5  14      926.34     3025.06     61.70 o 
  -3   5  14     1182.46     1255.03     35.98 o 
  -1   5  14      268.15      339.75     20.24 o 
   1   5  14     2602.50       43.52     18.10 o 
   3   5  14       76.27       10.62     12.57 o 
   5   5  14      354.22      685.66     30.98 o 
   7   5  14      454.25     1117.05     44.40 o 
   9   5  14       41.51      235.16     24.87 o 
  11   5  14       58.45      329.46     44.68 o 
  13   5  14       57.41      261.53     49.42 o 
 -16   6  14        1.14       25.11     33.66 o 
 -14   6  14      116.96      125.05     32.46 o 
 -12   6  14      558.03      856.94     54.52 o 
 -10   6  14       89.55       34.24     32.28 o 
  -8   6  14       37.80       25.37     20.35 o 
  -6   6  14      121.05      592.46     30.30 o 
  -4   6  14       10.89       24.95     16.08 o 
  -2   6  14      960.55      114.95     16.86 o 
   0   6  14      205.58       31.61     14.92 o 
   2   6  14     1212.96     1517.90     44.85 o 
   4   6  14      382.88      120.77     19.61 o 
   6   6  14       72.76      238.47     25.42 o 
   8   6  14      125.61     1183.69     41.86 o 
  10   6  14       67.18       87.59     33.65 o 
  12   6  14       35.82       72.73     34.67 o 
  14   6  14        0.37       73.02     44.72 o 
 -17   7  14        0.77      440.45     57.24 o 
 -15   7  14      238.54      141.11     36.06 o 
 -13   7  14      281.80      461.00     44.14 o 
 -11   7  14      219.37     1691.83     67.09 o 
  -9   7  14      562.32      458.67     34.64 o 
  -7   7  14      229.81      578.32     35.37 o 
  -5   7  14      227.38     2208.97     58.31 o 
  -3   7  14      132.62     3287.44     80.63 o 
  -1   7  14      251.29      596.78     27.81 o 
   1   7  14      333.30       14.15     20.53 o 
   3   7  14      120.62      182.74     21.18 o 
   5   7  14       21.23     1001.38     37.74 o 
   7   7  14        9.23       -4.86     17.53 o 
   9   7  14      153.16      662.90     40.28 o 
  11   7  14      171.69      341.27     47.59 o 
  13   7  14        7.02       57.94     38.97 o 
 -16   8  14       42.77       40.31     55.66 o 
 -14   8  14       26.52      104.48     34.68 o 
 -12   8  14       10.90       36.21     27.09 o 
 -10   8  14      262.61     1581.71     60.47 o 
  -8   8  14       53.60      180.50     53.91 o 
  -6   8  14      170.63     1752.07     52.27 o 
  -4   8  14       41.31       41.45     17.40 o 
  -2   8  14       90.01     1092.73     38.36 o 
   0   8  14      110.80       20.75     13.85 o 
   2   8  14      386.60      348.71     43.32 o 
   4   8  14      145.04      992.28     44.90 o 
   6   8  14       36.82       40.81     19.42 o 
   8   8  14      162.93      608.28     47.46 o 
  10   8  14        4.77      294.75     43.89 o 
  12   8  14       78.26       86.76     40.92 o 
 -17   9  14       24.57       93.39     40.98 o 
 -15   9  14        0.01      -22.45     30.03 o 
 -13   9  14       62.49       29.50     28.97 o 
 -11   9  14       23.61      115.65     25.36 o 
  -9   9  14       49.54      114.76     26.00 o 
  -7   9  14      345.98      505.14     36.09 o 
  -5   9  14       48.27       38.60     18.51 o 
  -3   9  14     1299.00     3210.12     78.28 o 
  -1   9  14      935.12     1634.32     56.18 o 
   1   9  14     1760.53     3231.35     82.61 o 
   3   9  14       46.27       28.70     21.67 o 
   5   9  14      144.91      140.19     51.07 o 
   7   9  14      105.26       83.76     22.98 o 
   9   9  14      125.55       64.79     27.13 o 
  11   9  14        2.46       66.17     34.93 o 
  13   9  14       20.09      124.41     48.40 o 
 -16  10  14       16.93      221.61     46.01 o 
 -14  10  14      200.82       31.13     31.53 o 
 -12  10  14      336.41      813.68     58.91 o 
 -10  10  14      232.13     2569.79     73.52 o 
  -8  10  14       98.05       -0.41     20.58 o 
  -6  10  14     1063.09      222.94     26.09 o 
  -4  10  14      301.00     1935.44     53.75 o 
  -2  10  14      178.40     1137.20     41.06 o 
   0  10  14     1050.56     3410.64     86.74 o 
   2  10  14      750.00     1731.41     64.16 o 
   4  10  14      513.33      611.26     40.58 o 
   6  10  14       22.37      291.05     31.32 o 
   8  10  14       80.72       27.42     22.63 o 
  10  10  14        1.61      136.37     49.25 o 
  12  10  14      270.11       33.25     39.21 o 
 -15  11  14        0.96       23.85     36.77 o 
 -13  11  14       28.73       71.19     35.40 o 
 -11  11  14        2.73       50.18     21.61 o 
  -9  11  14      224.59       63.05     24.17 o 
  -7  11  14      178.78       99.13     35.39 o 
  -5  11  14        5.93       30.71     19.80 o 
  -3  11  14        6.33       -0.67     16.12 o 
  -1  11  14     1769.52     1090.36     48.67 o 
   1  11  14        1.72        5.37     20.94 o 
   3  11  14       90.84      158.96     27.08 o 
   5  11  14      254.40      394.43     36.05 o 
   7  11  14       36.73        3.37     20.37 o 
   9  11  14       62.04      186.12     88.44 o 
  11  11  14       51.10       38.94     37.84 o 
 -16  12  14       39.97      111.41     43.92 o 
 -14  12  14      126.97       -7.19     54.16 o 
 -12  12  14        7.39        4.28     40.33 o 
 -10  12  14      150.31      960.92     47.20 o 
  -8  12  14      855.73      872.22     44.42 o 
  -6  12  14        3.02     3618.16     89.57 o 
  -4  12  14      360.74      909.01     42.22 o 
  -2  12  14       31.50     1025.66     47.63 o 
   0  12  14        4.40      796.86     44.31 o 
   2  12  14     1409.92     1801.60     66.13 o 
   4  12  14        0.18      277.68     32.18 o 
   6  12  14        3.87      203.71     30.02 o 
   8  12  14       71.16       39.38     32.57 o 
  10  12  14        0.22      135.48     44.69 o 
  12  12  14      139.30       21.87     36.88 o 
 -15  13  14       14.49        5.83     39.79 o 
 -13  13  14      149.38      245.74     44.89 o 
 -11  13  14       11.95       41.98     29.65 o 
  -9  13  14      396.05      217.49     28.89 o 
  -7  13  14      129.18      359.88     32.63 o 
  -5  13  14        0.83      932.49     59.47 o 
  -3  13  14       74.64       93.73     32.31 o 
  -1  13  14        6.83      216.85     30.86 o 
   1  13  14      110.17      -13.03     21.37 o 
   3  13  14      220.98      341.93     47.35 o 
   5  13  14     1657.94     1066.38     57.71 o 
   7  13  14       17.10       27.89     23.55 o 
   9  13  14        5.69      118.12     42.08 o 
  11  13  14        0.07       51.13     40.77 o 
 -14  14  14       69.31      -20.55     34.48 o 
 -12  14  14       16.11       51.95     33.23 o 
 -10  14  14       28.94      124.68     25.82 o 
  -8  14  14      767.05      522.89     38.78 o 
  -6  14  14      122.72      224.36     31.26 o 
  -4  14  14      139.17      730.20     43.54 o 
  -2  14  14       27.21      725.06     43.85 o 
   0  14  14        5.80      302.14     37.85 o 
   2  14  14       86.62      687.98     53.34 o 
   4  14  14        3.33       45.31     31.84 o 
   6  14  14       80.64       47.92     30.57 o 
   8  14  14      930.12      659.97     64.34 o 
  10  14  14       66.48      447.33     64.43 o 
 -13  15  14      261.31      446.70     57.07 o 
 -11  15  14      136.87       13.64     28.69 o 
  -9  15  14      687.64      316.28     33.82 o 
  -7  15  14      276.51      816.59     47.80 o 
  -5  15  14       81.81      511.97     42.95 o 
  -3  15  14      298.08     1047.92     57.37 o 
  -1  15  14      725.22      305.00     34.11 o 
   1  15  14      284.55       82.35     30.94 o 
   3  15  14       77.77       54.21     28.02 o 
   5  15  14        1.65      269.19     35.89 o 
   7  15  14        0.16      155.05     31.70 o 
   9  15  14       58.25      136.93     99.32 o 
 -12  16  14       58.08      -14.98     32.15 o 
 -10  16  14        6.14       -1.79     30.91 o 
  -8  16  14      198.30      316.66     37.37 o 
  -6  16  14      503.25      446.41     40.24 o 
  -4  16  14        1.36       -1.66     22.19 o 
  -2  16  14       16.58       60.69     27.07 o 
   0  16  14       36.63       23.85     23.50 o 
   2  16  14      119.05       24.01     24.36 o 
   4  16  14        1.85       24.88     27.96 o 
   6  16  14       36.81       45.38     29.29 o 
   8  16  14       97.85      366.72     54.65 o 
  10  16  14      116.14       84.54     45.42 o 
 -13  17  14        4.24      297.83     63.33 o 
 -11  17  14      220.93        9.65     29.94 o 
  -9  17  14      221.88      286.36     36.04 o 
  -7  17  14      177.96      148.86     43.86 o 
  -5  17  14        6.97       56.93     25.75 o 
  -3  17  14        0.29     1413.16     64.59 o 
  -1  17  14       33.37       -8.55     47.28 o 
   1  17  14      148.49      331.06     39.96 o 
   3  17  14       23.60      151.01     33.87 o 
   5  17  14       44.29      670.14     51.46 o 
   7  17  14        8.63       43.82     36.95 o 
   9  17  14      260.80      184.32     57.87 o 
 -12  18  14       26.74      -21.55     34.15 o 
 -10  18  14       57.12       85.21     38.42 o 
  -8  18  14       98.02       -3.92     22.66 o 
  -6  18  14       13.73      147.08     32.46 o 
  -4  18  14      114.20      371.02     41.89 o 
  -2  18  14        8.00      859.31     55.22 o 
   0  18  14       14.90      216.67     35.49 o 
   2  18  14      219.74      564.66     46.52 o 
   4  18  14       48.93      365.71     43.85 o 
   6  18  14       68.59      103.72     32.59 o 
   8  18  14       55.25        0.54     41.49 o 
 -11  19  14        0.59       21.44     33.54 o 
  -9  19  14        0.42      319.57     47.80 o 
  -7  19  14       18.82      169.70     34.14 o 
  -5  19  14       14.24      210.71     35.78 o 
  -3  19  14        6.30       -8.03     23.74 o 
  -1  19  14      125.09       14.34     24.78 o 
   1  19  14      245.21       61.84     30.86 o 
   3  19  14        3.01       86.94     30.74 o 
   5  19  14      119.42       44.95     29.08 o 
   7  19  14       38.37       23.15     34.14 o 
 -10  20  14      104.04      -15.68     41.55 o 
  -8  20  14       16.60      -13.37     38.52 o 
  -6  20  14      296.61      135.19     36.29 o 
  -4  20  14       19.76       77.90     31.57 o 
  -2  20  14       17.10      859.91     60.94 o 
   0  20  14        8.90      303.05     41.14 o 
   2  20  14      122.49       28.99     28.10 o 
   4  20  14      166.37      181.71     39.42 o 
   6  20  14       89.55       20.93     40.12 o 
  -7  21  14      104.84       84.98     31.16 o 
  -5  21  14      117.52       26.35     26.81 o 
  -3  21  14        2.81        7.47     27.18 o 
  -1  21  14      461.69      678.55     57.68 o 
   1  21  14        0.64       45.95     32.66 o 
   3  21  14        3.93       24.04     29.60 o 
  -6  22  14      133.29       98.60     40.57 o 
  -4  22  14        0.88      245.51     40.02 o 
  -2  22  14      240.70       33.03     30.18 o 
   0  22  14        2.51      498.35     58.59 o 
   2  22  14      128.65      311.60     45.57 o 
 -17   1  15      342.67       96.86     37.64 o 
 -15   1  15      137.76      609.05     41.62 o 
 -13   1  15      138.45       52.32     20.95 o 
 -11   1  15     2533.66     3672.69     78.24 o 
  -9   1  15     1161.85     6708.72    108.87 o 
  -7   1  15      588.80      314.01     18.23 o 
  -5   1  15      133.22     1381.61     35.04 o 
  -3   1  15       24.51       23.53     11.17 o 
  -1   1  15     1213.67       15.19     10.19 o 
   1   1  15      232.32      265.30     15.09 o 
   3   1  15      544.41     1626.19     40.46 o 
   5   1  15      499.10      348.64     25.40 o 
   7   1  15      518.44      427.44     29.02 o 
   9   1  15       21.76       19.72     16.79 o 
  11   1  15       70.68      492.11     48.24 o 
  13   1  15       65.07      124.88     54.63 o 
 -18   2  15       45.79       53.51     44.70 o 
 -16   2  15       24.21      520.79     51.96 o 
 -14   2  15      111.88      117.14     53.10 o 
 -12   2  15      123.13      151.83     25.36 o 
 -10   2  15       23.95      192.25     23.24 o 
  -8   2  15      271.19       42.97     14.30 o 
  -6   2  15     3749.77     5425.77     94.15 o 
  -4   2  15       37.77       32.59     13.73 o 
  -2   2  15       11.79       36.22     13.60 o 
   0   2  15      416.82      187.88     18.42 o 
   2   2  15       40.52      372.84     26.19 o 
   4   2  15      392.77      865.07     43.11 o 
   6   2  15      204.83        7.79     13.99 o 
   8   2  15       10.70      532.26     30.06 o 
  10   2  15      108.39      451.38     37.42 o 
  12   2  15        0.45       42.92     30.91 o 
  14   2  15       38.81       82.62     86.91 o 
 -17   3  15      178.58       74.10     35.22 o 
 -15   3  15       73.47       68.03     32.77 o 
 -13   3  15        0.03        9.99     20.19 o 
 -11   3  15      121.47      133.94     27.90 o 
  -9   3  15      386.42      913.68     42.39 o 
  -7   3  15      168.79      168.96     22.35 o 
  -5   3  15      670.03      506.12     24.01 o 
  -3   3  15      123.13       11.09     20.94 o 
  -1   3  15      150.99      106.24     31.64 o 
   1   3  15        3.18        1.29     12.05 o 
   3   3  15       21.51      119.06     17.48 o 
   5   3  15      332.51      132.09     20.01 o 
   7   3  15        6.46      593.05     33.07 o 
   9   3  15       12.66       -8.06     17.92 o 
  11   3  15       33.50      175.96     32.82 o 
  13   3  15       85.16      178.64     62.19 o 
 -16   4  15       25.46     1226.70     75.05 o 
 -14   4  15       75.61      277.80     37.78 o 
 -12   4  15      155.38     2794.83     87.89 o 
 -10   4  15      775.34     2630.01     74.53 o 
  -8   4  15      204.03     2199.03     64.52 o 
  -6   4  15     1775.55     3898.44     78.00 o 
  -4   4  15      395.28     1225.52     36.09 o 
  -2   4  15       27.15        6.74     13.34 o 
   0   4  15      779.76      279.12     26.92 o 
   2   4  15      278.06      111.30     18.58 o 
   4   4  15      101.59       62.14     20.31 o 
   6   4  15      147.92     3387.69     78.05 o 
   8   4  15       17.67      206.94     23.04 o 
  10   4  15      149.70     1051.98     48.90 o 
  12   4  15       14.36       74.78     35.76 o 
 -17   5  15      103.89      145.78     43.73 o 
 -15   5  15       25.86      255.56     41.22 o 
 -13   5  15       29.91      158.79     34.43 o 
 -11   5  15      149.54      119.03     37.91 o 
  -9   5  15        0.08      142.31     87.54 o 
  -7   5  15     1823.54     2797.89     69.00 o 
  -5   5  15       63.36      338.70     28.74 o 
  -3   5  15      750.24      461.07     27.12 o 
  -1   5  15      418.16      413.05     25.63 o 
   1   5  15      451.91      289.57     22.04 o 
   3   5  15      470.15      285.75     24.14 o 
   5   5  15       65.15       52.65     25.63 o 
   7   5  15       43.39       74.63     23.00 o 
   9   5  15      169.55      750.16     38.48 o 
  11   5  15       91.37      179.37     44.12 o 
  13   5  15        0.22      -41.30     41.30 o 
 -16   6  15       39.09      675.48     67.01 o 
 -14   6  15      138.85       99.05     31.55 o 
 -12   6  15      165.99     1256.82     58.47 o 
 -10   6  15      477.72     1234.84     55.57 o 
  -8   6  15      403.31     1831.95     59.09 o 
  -6   6  15      979.06     1130.54     42.25 o 
  -4   6  15     3075.47     5363.63     97.96 o 
  -2   6  15       14.99      536.42     29.47 o 
   0   6  15      273.43       90.48     18.08 o 
   2   6  15      286.81      168.89     20.91 o 
   4   6  15      169.10      233.25     23.51 o 
   6   6  15      222.14     3121.41     75.90 o 
   8   6  15        2.12      252.84     31.19 o 
  10   6  15       57.31      416.09     49.02 o 
  12   6  15       16.34       34.11     37.79 o 
 -17   7  15       19.72       54.10     36.60 o 
 -15   7  15       47.27      525.25     53.60 o 
 -13   7  15       30.86      128.87     33.47 o 
 -11   7  15        5.02      300.12     37.27 o 
  -9   7  15      103.37      204.36     31.41 o 
  -7   7  15       81.26      685.01     38.80 o 
  -5   7  15      650.34     1771.51     53.05 o 
  -3   7  15      200.54        6.98     14.83 o 
  -1   7  15      207.77      575.30     30.44 o 
   1   7  15       71.37      165.42     20.96 o 
   3   7  15      116.84     1229.19     45.70 o 
   5   7  15       49.18      -11.19     19.04 o 
   7   7  15       30.28      713.50     68.34 o 
   9   7  15        0.09        9.77     21.38 o 
  11   7  15      217.96      -29.05     39.69 o 
  13   7  15        0.66       67.98     47.77 o 
 -16   8  15        5.84      192.79     44.15 o 
 -14   8  15      287.13      106.65     34.98 o 
 -12   8  15       57.24      301.71     43.91 o 
 -10   8  15       53.46      -18.00     23.57 o 
  -8   8  15       13.44      990.19     50.35 o 
  -6   8  15       69.63       90.83     21.01 o 
  -4   8  15      539.52     2077.94     55.91 o 
  -2   8  15      486.54      399.80     27.46 o 
   0   8  15      228.85      636.83     40.23 o 
   2   8  15       68.10      -17.27     17.27 o 
   4   8  15       21.19      309.62     29.77 o 
   6   8  15       85.90       78.73     21.24 o 
   8   8  15       20.07        9.97     19.78 o 
  10   8  15       52.17      304.98     50.42 o 
  12   8  15       30.50       28.91     51.47 o 
 -15   9  15        0.95      368.43     54.15 o 
 -13   9  15      134.93       34.45     28.12 o 
 -11   9  15      337.15     1271.29     61.92 o 
  -9   9  15      865.89     4276.19    120.35 o 
  -7   9  15      108.71       31.35     25.57 o 
  -5   9  15     1162.95     3782.71     87.18 o 
  -3   9  15      329.27       28.23     18.94 o 
  -1   9  15     2617.57     3216.87     74.22 o 
   1   9  15      181.46       57.45     31.47 o 
   3   9  15      361.61     2917.95     81.53 o 
   5   9  15      106.74       86.81     24.47 o 
   7   9  15      795.46       92.03     26.30 o 
   9   9  15       97.14        2.84     33.74 o 
  11   9  15       20.64      230.13     52.94 o 
 -16  10  15       11.08      -38.03     38.03 o 
 -14  10  15       45.13       23.95     29.75 o 
 -12  10  15      112.32       44.42     30.73 o 
 -10  10  15       43.81        2.15     20.84 o 
  -8  10  15       61.02       21.89     20.68 o 
  -6  10  15       72.73       52.59     19.63 o 
  -4  10  15        0.15       61.62     23.40 o 
  -2  10  15      307.77      469.93     30.59 o 
   0  10  15       98.45       63.48     30.77 o 
   2  10  15      154.51        9.11     19.05 o 
   4  10  15      156.61      167.02     28.63 o 
   6  10  15      126.38      178.52     45.84 o 
   8  10  15       14.85       32.90     22.71 o 
  10  10  15      106.97       52.32     40.59 o 
  12  10  15       21.41       51.43     39.74 o 
 -15  11  15       74.52      552.63     62.27 o 
 -13  11  15       24.44      150.92     56.28 o 
 -11  11  15      323.38      596.80     42.57 o 
  -9  11  15     1646.98     5878.46    131.14 o 
  -7  11  15      127.54      133.98     24.76 o 
  -5  11  15      439.30     1705.46     56.71 o 
  -3  11  15      150.14       49.37     28.75 o 
  -1  11  15      950.13      840.15     43.46 o 
   1  11  15      167.13      467.49     36.51 o 
   3  11  15      458.22      506.44     37.96 o 
   5  11  15      153.91      257.46     34.04 o 
   7  11  15      245.64       35.69     25.47 o 
   9  11  15      148.50      199.87     44.23 o 
  11  11  15       71.51       63.20     41.43 o 
 -14  12  15        1.13      128.08     42.43 o 
 -12  12  15        8.04      200.12     41.24 o 
 -10  12  15        3.90      301.52     46.34 o 
  -8  12  15       75.06       57.91     24.89 o 
  -6  12  15        0.88      531.50     36.14 o 
  -4  12  15       70.63       69.68     21.36 o 
  -2  12  15      208.02      124.90     26.23 o 
   0  12  15       59.38      -15.47     20.38 o 
   2  12  15      175.95      835.28     48.53 o 
   4  12  15     1394.59      990.10     55.53 o 
   6  12  15       55.38      195.96     33.12 o 
   8  12  15        0.27       20.92     24.61 o 
  10  12  15      212.48      885.37     98.87 o 
 -15  13  15      118.63      132.05     65.12 o 
 -13  13  15        3.64       38.03     33.47 o 
 -11  13  15       43.69       54.79     33.88 o 
  -9  13  15      668.48     1450.47     58.48 o 
  -7  13  15      219.00      264.88     30.89 o 
  -5  13  15      798.32     2057.87     70.95 o 
  -3  13  15       72.87      230.60     34.41 o 
  -1  13  15      278.42      557.31     39.98 o 
   1  13  15       15.87       43.08     23.33 o 
   3  13  15       43.39       12.32     21.57 o 
   5  13  15        1.50      150.04     31.63 o 
   7  13  15      373.54       13.59     20.38 o 
   9  13  15      219.27      113.91     59.73 o 
  11  13  15       23.20       90.88     57.90 o 
 -14  14  15        2.52      167.14     44.21 o 
 -12  14  15       61.21      208.55     46.84 o 
 -10  14  15       67.83       56.88     25.31 o 
  -8  14  15       94.95      409.63     35.58 o 
  -6  14  15       37.21        7.15     20.60 o 
  -4  14  15      129.61      199.08     30.40 o 
  -2  14  15      472.38     1095.24     54.00 o 
   0  14  15       82.05       34.03     24.82 o 
   2  14  15       59.40      742.66     46.78 o 
   4  14  15       58.06       28.18     23.91 o 
   6  14  15       91.88      566.16     47.60 o 
   8  14  15      185.52      159.38     43.54 o 
  10  14  15       44.77      247.69     54.93 o 
 -13  15  15       62.37      -25.62     36.99 o 
 -11  15  15        7.57      334.58     61.33 o 
  -9  15  15      178.46      270.40     34.21 o 
  -7  15  15       36.72       84.60     43.80 o 
  -5  15  15       15.30       98.61     28.24 o 
  -3  15  15      167.55      789.19     48.44 o 
  -1  15  15      111.76      167.44     38.25 o 
   1  15  15        1.02      105.23     28.94 o 
   3  15  15       18.47        1.84     22.78 o 
   5  15  15        5.58       32.33     25.43 o 
   7  15  15      209.93      147.06     33.24 o 
   9  15  15      105.72      277.60     53.11 o 
 -12  16  15       30.38      246.01    118.89 o 
 -10  16  15        0.13       78.81     35.62 o 
  -8  16  15      203.43      548.94     45.51 o 
  -6  16  15       13.60       27.38     35.11 o 
  -4  16  15     1311.27     1905.92     74.53 o 
  -2  16  15      126.71      634.81     47.82 o 
   0  16  15       21.16      361.87     38.21 o 
   2  16  15       34.44       16.24     25.99 o 
   4  16  15       35.44      270.72     36.68 o 
   6  16  15      135.68      529.46     47.84 o 
   8  16  15       18.11      -47.50     47.50 o 
 -11  17  15       62.00       44.21     35.77 o 
  -9  17  15       55.99       19.88     24.48 o 
  -7  17  15        0.05      126.43     32.34 o 
  -5  17  15      143.99      779.69     50.17 o 
  -3  17  15      162.35      141.69     35.06 o 
  -1  17  15       37.44       34.29     26.12 o 
   1  17  15       76.30      258.74     37.01 o 
   3  17  15        9.92      249.02     36.98 o 
   5  17  15        0.57       -6.41     24.13 o 
   7  17  15       30.58       77.49     40.82 o 
 -10  18  15        0.08        8.33     33.71 o 
  -8  18  15       78.21      507.84     46.68 o 
  -6  18  15      258.79      322.85     41.99 o 
  -4  18  15      177.51      182.00     47.78 o 
  -2  18  15       75.13      206.00     37.98 o 
   0  18  15       85.67      119.83     35.86 o 
   2  18  15        1.33      458.62     66.87 o 
   4  18  15       40.93      110.99     40.78 o 
   6  18  15       82.13      340.96     56.11 o 
  -9  19  15        6.06        8.18     35.26 o 
  -7  19  15       73.86      139.77     47.85 o 
  -5  19  15       71.77      373.24     67.09 o 
  -3  19  15        0.29      215.47     38.73 o 
  -1  19  15       82.79      347.91     44.31 o 
   1  19  15        6.46       -1.69     27.03 o 
   3  19  15       35.72       62.33     30.57 o 
   5  19  15        6.45      -16.06     27.39 o 
  -8  20  15       67.79       41.54     33.93 o 
  -6  20  15       22.79       59.75     29.66 o 
  -4  20  15       40.24       18.33     27.29 o 
  -2  20  15      162.48      273.22     41.22 o 
   0  20  15       46.10       19.35     28.94 o 
   2  20  15       46.13       12.60     27.21 o 
   4  20  15       15.27      181.11     42.07 o 
  -7  21  15       44.64      305.20     49.66 o 
  -5  21  15       34.62      496.99     50.99 o 
  -3  21  15       43.96      327.52     55.70 o 
  -1  21  15      376.66     1113.23     72.18 o 
   1  21  15        0.33       54.86     35.96 o 
   3  21  15      279.73      609.98     57.87 o 
  -4  22  15        0.42       -8.17     27.19 o 
  -2  22  15       65.93       52.00     32.69 o 
   0  22  15       89.08       78.99     35.92 o 
 -16   0  16       16.46      265.07     83.04 o 
 -14   0  16      278.50      787.98     66.64 o 
 -12   0  16       80.30       13.71     28.90 o 
 -10   0  16     1384.98     4928.82    133.33 o 
  -8   0  16     4291.03     5572.83    131.30 o 
  -6   0  16     7860.74     6052.91    121.08 o 
  -4   0  16      154.89      164.77     33.34 o 
  -2   0  16      706.63      431.23     39.12 o 
   0   0  16      463.24      175.76     19.60 o 
   2   0  16      106.35      411.78     32.76 o 
   4   0  16      357.20     2774.96     86.22 o 
   6   0  16        8.46       53.69     25.80 o 
   8   0  16       99.43      886.93     50.98 o 
  10   0  16      287.07       45.65     22.50 o 
  12   0  16      323.64      336.50    209.51 o 
 -17   1  16        4.72      208.23     84.96 o 
 -15   1  16        2.61      -26.47     26.47 o 
 -13   1  16        8.67       -7.09     16.77 o 
 -11   1  16      192.70      199.31     30.54 o 
  -9   1  16      973.28     1368.27     42.92 o 
  -7   1  16     1163.79     1996.91     54.07 o 
  -5   1  16     3087.51     3900.95     73.32 o 
  -3   1  16      109.46      213.35     17.37 o 
  -1   1  16       34.55      261.43     18.84 o 
   1   1  16      112.31       32.17     17.92 o 
   3   1  16      184.28       60.44     27.62 o 
   5   1  16      109.93       37.40     20.09 o 
   7   1  16        4.12       18.67     15.30 o 
   9   1  16        1.87       13.42     18.07 o 
  11   1  16       37.19      146.76     34.83 o 
  13   1  16       21.55      -17.56     38.06 o 
 -16   2  16        9.18        6.40     41.35 o 
 -14   2  16      158.25      484.32     41.53 o 
 -12   2  16      199.02      -23.91     23.91 o 
 -10   2  16       61.32      291.33     31.56 o 
  -8   2  16      792.49      893.79     41.30 o 
  -6   2  16      910.61       55.81     21.49 o 
  -4   2  16      669.56      505.74     50.89 o 
  -2   2  16      281.34     1633.85     42.82 o 
   0   2  16       32.89       15.52     14.66 o 
   2   2  16      121.16     1096.04     32.59 o 
   4   2  16        2.43     1172.43     46.23 o 
   6   2  16       31.85     1580.97     52.05 o 
   8   2  16        2.38      893.51     44.18 o 
  10   2  16      266.99      325.13     33.28 o 
  12   2  16       24.55      272.67     59.56 o 
 -17   3  16       18.02      689.87     81.14 o 
 -15   3  16       30.31       44.88     31.50 o 
 -13   3  16      213.48       73.23     26.41 o 
 -11   3  16      688.64      583.65     38.26 o 
  -9   3  16       28.83       13.80     26.35 o 
  -7   3  16     1928.12     1717.83     49.46 o 
  -5   3  16      242.13      207.06     21.96 o 
  -3   3  16     1651.72      320.67     38.03 o 
  -1   3  16       90.40       39.74     15.32 o 
   1   3  16      319.26     1589.64     45.08 o 
   3   3  16       26.03       97.48     19.52 o 
   5   3  16      278.18     1881.20     55.07 o 
   7   3  16      124.80       86.72     21.00 o 
   9   3  16      209.68      913.54     56.05 o 
  11   3  16      141.71      298.32     45.29 o 
  13   3  16        6.28      105.48     50.50 o 
 -16   4  16       13.65      189.28     54.06 o 
 -14   4  16      162.41      338.10     53.62 o 
 -12   4  16      142.85      210.83     31.11 o 
 -10   4  16       15.69      201.77     28.11 o 
  -8   4  16      676.20     1046.62     49.28 o 
  -6   4  16       84.58     1053.69     42.98 o 
  -4   4  16     1419.60     3117.11     68.03 o 
  -2   4  16       60.97     2008.35     53.09 o 
   0   4  16      133.95      103.43     17.55 o 
   2   4  16       64.10       25.52     16.00 o 
   4   4  16       85.12      155.62     22.48 o 
   6   4  16       43.28      671.05     45.54 o 
   8   4  16      159.09       48.52     30.87 o 
  10   4  16       50.93      208.51     44.15 o 
  12   4  16        0.44       41.48     35.79 o 
 -17   5  16       22.26      644.44     89.80 o 
 -15   5  16        7.42      110.52     35.21 o 
 -13   5  16      358.97      229.11     37.88 o 
 -11   5  16      908.60      274.38     32.63 o 
  -9   5  16        4.30      174.90     27.63 o 
  -7   5  16      206.26       44.52     18.04 o 
  -5   5  16        3.47       20.26     17.68 o 
  -3   5  16       81.65       71.66     18.04 o 
  -1   5  16     2132.47     1590.61     47.17 o 
   1   5  16      501.84      323.58     24.40 o 
   3   5  16       60.32       28.09     18.02 o 
   5   5  16      463.78     2583.30     66.39 o 
   7   5  16      296.69      251.98     29.51 o 
   9   5  16      101.19      766.21     45.82 o 
  11   5  16       59.99       42.74     36.51 o 
  13   5  16        2.22      159.71     51.49 o 
 -16   6  16        0.82      220.82     46.77 o 
 -14   6  16       54.33       67.72     38.41 o 
 -12   6  16       25.45      245.06     34.15 o 
 -10   6  16      807.59      445.26     37.99 o 
  -8   6  16      736.41     1034.13     47.98 o 
  -6   6  16        1.16       12.41     16.45 o 
  -4   6  16      574.68      331.17     25.59 o 
  -2   6  16     1287.29     1062.75     40.61 o 
   0   6  16       92.23       -8.08     17.17 o 
   2   6  16       44.38        4.66     15.02 o 
   4   6  16      143.19      138.55     23.60 o 
   6   6  16      126.52       15.93     21.22 o 
   8   6  16      195.34      384.34     37.83 o 
  10   6  16      188.47       76.43     50.88 o 
  12   6  16        1.49      -37.39     39.36 o 
 -15   7  16       24.86      171.77     40.10 o 
 -13   7  16       85.39      127.36     36.08 o 
 -11   7  16      209.21      241.96     34.67 o 
  -9   7  16      508.20      940.15     49.54 o 
  -7   7  16      637.29       64.18     25.50 o 
  -5   7  16      822.47      987.57     44.47 o 
  -3   7  16      183.34       46.83     21.00 o 
  -1   7  16       17.28       33.61     18.00 o 
   1   7  16      646.65      135.41     20.53 o 
   3   7  16       56.87       27.41     17.22 o 
   5   7  16       29.58      766.20     43.17 o 
   7   7  16      163.19      316.29     35.37 o 
   9   7  16       16.50      279.10     49.57 o 
  11   7  16       42.29      105.00     55.51 o 
 -16   8  16        0.45       90.53     39.06 o 
 -14   8  16        1.25      357.54     46.00 o 
 -12   8  16       65.62      315.05     43.71 o 
 -10   8  16      114.68     1552.31     64.63 o 
  -8   8  16       48.32      316.35     36.76 o 
  -6   8  16      473.03      291.29     28.56 o 
  -4   8  16      567.52      227.83     30.51 o 
  -2   8  16      176.03      303.62     28.16 o 
   0   8  16      526.76      214.95     24.72 o 
   2   8  16       27.41      882.36     39.57 o 
   4   8  16      170.30      159.48     26.40 o 
   6   8  16      147.20      242.51     33.10 o 
   8   8  16      139.04      289.27     36.12 o 
  10   8  16       93.19       88.56     54.35 o 
  12   8  16       51.79      226.01     66.37 o 
 -15   9  16        1.25       66.12     39.16 o 
 -13   9  16      167.38      -17.45     26.97 o 
 -11   9  16        5.39      105.77     26.71 o 
  -9   9  16      156.67       53.18     25.09 o 
  -7   9  16       26.15      137.32     28.38 o 
  -5   9  16      116.70        3.28     20.53 o 
  -3   9  16        9.91       46.15     28.42 o 
  -1   9  16       18.31      213.67     27.36 o 
   1   9  16      245.66      219.41     27.36 o 
   3   9  16      134.13      154.41     26.60 o 
   5   9  16      104.40       59.33     44.71 o 
   7   9  16        1.61      -29.44     29.44 o 
   9   9  16       27.55       78.30     37.39 o 
  11   9  16        1.64       -0.09     32.20 o 
 -14  10  16       13.95      254.57     47.14 o 
 -12  10  16        4.75       18.27     68.89 o 
 -10  10  16      303.87     2044.74     71.98 o 
  -8  10  16      963.71     1000.37     47.87 o 
  -6  10  16      324.47       21.49     21.02 o 
  -4  10  16       71.60       60.69     19.85 o 
  -2  10  16     1360.55     2601.19     73.95 o 
   0  10  16      131.08       11.46     19.20 o 
   2  10  16     1244.40     3218.11     94.62 o 
   4  10  16      320.38      158.12     27.65 o 
   6  10  16        3.82      508.27     40.64 o 
   8  10  16      289.82      190.16     31.84 o 
  10  10  16       21.72      186.15     54.17 o 
 -15  11  16        1.59       21.54     36.31 o 
 -13  11  16       65.07      112.06     48.62 o 
 -11  11  16        1.14       84.21     37.34 o 
  -9  11  16       50.10       -6.27     27.96 o 
  -7  11  16      341.31      808.20     44.61 o 
  -5  11  16       15.67       21.90     19.58 o 
  -3  11  16       47.86       -7.65     19.09 o 
  -1  11  16      429.13      655.25     41.09 o 
   1  11  16      128.60       41.49     22.90 o 
   3  11  16      158.52      148.20     31.35 o 
   5  11  16       21.66      159.39     29.26 o 
   7  11  16       34.89        1.02     19.61 o 
   9  11  16      256.81      248.07     49.13 o 
  11  11  16        0.52       -7.21     34.80 o 
 -14  12  16       49.14      301.43     59.05 o 
 -12  12  16      167.49       -8.92     31.01 o 
 -10  12  16       70.24      945.96     50.83 o 
  -8  12  16      117.69       58.63     36.84 o 
  -6  12  16       30.73     1636.03     70.80 o 
  -4  12  16      795.96      741.43     43.86 o 
  -2  12  16      170.34      843.33     46.29 o 
   0  12  16      229.15      175.05     29.20 o 
   2  12  16      363.48     1029.85     54.53 o 
   4  12  16      313.85      135.89     28.67 o 
   6  12  16       61.07      155.17     53.08 o 
   8  12  16      247.40      146.09     39.38 o 
  10  12  16        0.15        6.19     48.11 o 
 -13  13  16        0.83      104.59     39.03 o 
 -11  13  16       35.46       70.73     43.72 o 
  -9  13  16       98.43       21.20     21.82 o 
  -7  13  16        5.20      197.98     29.61 o 
  -5  13  16      375.23      404.49     37.95 o 
  -3  13  16        8.06      127.67     58.44 o 
  -1  13  16       16.77        3.92     20.22 o 
   1  13  16      117.44     1767.13     71.14 o 
   3  13  16        1.13      -12.90     22.25 o 
   5  13  16        3.15      764.26     49.78 o 
   7  13  16        8.55       70.75     36.26 o 
   9  13  16      339.02     1058.78     84.39 o 
 -14  14  16       38.90       17.94     60.01 o 
 -12  14  16        1.33      126.97     40.25 o 
 -10  14  16        0.28      211.46     34.05 o 
  -8  14  16        3.23       13.32     22.15 o 
  -6  14  16        4.66      351.71     38.67 o 
  -4  14  16      605.37      393.08     36.66 o 
  -2  14  16       12.04      204.23     31.84 o 
   0  14  16      315.67      239.89     34.67 o 
   2  14  16       72.26       -6.77     22.74 o 
   4  14  16      148.40      296.18     41.18 o 
   6  14  16       61.13        7.78     23.74 o 
   8  14  16      108.79        4.59     34.15 o 
 -13  15  16       13.52      322.05     54.12 o 
 -11  15  16       11.12       -1.16     29.79 o 
  -9  15  16      139.05      260.27     34.15 o 
  -7  15  16       55.70      199.94     33.76 o 
  -5  15  16      634.07      725.11     47.39 o 
  -3  15  16       19.79      197.96     32.69 o 
  -1  15  16       47.03       65.14     26.95 o 
   1  15  16       67.74       70.46     27.90 o 
   3  15  16      156.54      532.22     44.64 o 
   5  15  16      128.34      646.41     49.87 o 
   7  15  16        7.63       22.48     35.22 o 
   9  15  16        7.88      254.85    125.99 o 
 -12  16  16       12.84        9.04     34.81 o 
 -10  16  16       10.20       -1.83     31.15 o 
  -8  16  16       86.43      225.97     35.02 o 
  -6  16  16       92.63      412.90     43.90 o 
  -4  16  16       30.26       66.27     27.46 o 
  -2  16  16       93.87       38.94     25.70 o 
   0  16  16        4.23       27.30     26.18 o 
   2  16  16      159.32       80.71     29.42 o 
   4  16  16        4.73        6.81     23.80 o 
   6  16  16        5.26        1.63     24.41 o 
   8  16  16        0.06       60.75     40.42 o 
 -11  17  16        0.91      101.30     40.44 o 
  -9  17  16        0.07      152.70     41.14 o 
  -7  17  16       62.61      580.73     81.02 o 
  -5  17  16       33.85       -0.16     27.58 o 
  -3  17  16       17.01      832.08     56.33 o 
  -1  17  16        0.02       12.29     24.18 o 
   1  17  16       59.03       38.88     28.61 o 
   3  17  16       10.43        3.23     24.60 o 
   5  17  16       42.10      293.04     41.46 o 
   7  17  16        0.49       43.32     38.14 o 
 -10  18  16       14.69       53.60     39.75 o 
  -8  18  16        0.21       19.01     29.29 o 
  -6  18  16       53.68       78.41     43.15 o 
  -4  18  16       12.42      196.31     38.81 o 
  -2  18  16       48.30      160.08     39.37 o 
   0  18  16       20.46      -15.35     27.13 o 
   2  18  16       29.68      100.95     32.56 o 
   4  18  16       10.58       51.22     29.90 o 
   6  18  16        2.70       25.92     34.94 o 
  -9  19  16        5.96        2.97     28.83 o 
  -7  19  16       80.25       19.16     30.70 o 
  -5  19  16       96.00       99.59     32.34 o 
  -3  19  16      112.20       15.80     26.52 o 
  -1  19  16        9.74        4.23     25.06 o 
   1  19  16       94.10       85.91     34.68 o 
   3  19  16        7.25      -25.24     32.35 o 
   5  19  16       56.94      190.99     46.40 o 
  -6  20  16       82.66      877.99     81.71 o 
  -4  20  16       39.92      -27.75     28.74 o 
  -2  20  16      731.52     1090.72     68.13 o 
   0  20  16       52.61       37.27     30.96 o 
   2  20  16      196.01      122.36     35.69 o 
  -5  21  16       41.37       97.85     45.81 o 
  -3  21  16       50.97      151.85     40.89 o 
  -1  21  16        6.21       29.58     30.72 o 
   1  21  16       15.66      -31.57     31.57 o 
 -17   1  17        5.76      114.55     71.72 o 
 -15   1  17        8.80      167.47    114.76 o 
 -13   1  17      357.10      166.84     47.35 o 
 -11   1  17      252.58      301.33     29.34 o 
  -9   1  17      315.20      572.16     37.28 o 
  -7   1  17     5081.50      115.84     27.40 o 
  -5   1  17     1293.79      564.72     37.58 o 
  -3   1  17       98.13     6391.71    108.11 o 
  -1   1  17      308.38     4355.42     97.41 o 
   1   1  17      857.58     3071.43     76.62 o 
   3   1  17      625.13     9666.70    166.45 o 
   5   1  17      117.53      116.17     24.56 o 
   7   1  17       50.01     1251.03     53.52 o 
   9   1  17       77.83       23.04     15.64 o 
  11   1  17       84.56      316.72     70.77 o 
 -16   2  17        5.89       51.87     43.98 o 
 -14   2  17      103.82       50.30     29.82 o 
 -12   2  17      240.30      153.80     41.11 o 
 -10   2  17      327.12      435.74     33.21 o 
  -8   2  17       34.95      797.92     47.97 o 
  -6   2  17       57.35       56.10     16.42 o 
  -4   2  17        9.17     2890.07     69.27 o 
  -2   2  17     3247.95     6369.83    130.92 o 
   0   2  17      169.82      564.02     29.89 o 
   2   2  17     2034.64     6935.76    202.87 o 
   4   2  17        9.04      649.65     35.63 o 
   6   2  17      303.97     1084.74     47.82 o 
   8   2  17        3.42       52.05     28.54 o 
  10   2  17      209.40      666.87     40.61 o 
  12   2  17        0.80      -57.45     59.99 o 
 -17   3  17       28.19       -4.87     38.37 o 
 -15   3  17       57.36       70.72     35.84 o 
 -13   3  17      734.67      927.23     55.73 o 
 -11   3  17       53.53      694.79     44.67 o 
  -9   3  17      134.44      906.75     45.78 o 
  -7   3  17      713.80     2996.76     73.03 o 
  -5   3  17     1587.19     5139.47     99.41 o 
  -3   3  17     1878.93     6614.29    115.68 o 
  -1   3  17       10.33     1850.70     55.71 o 
   1   3  17     2286.37     3651.27     81.89 o 
   3   3  17      587.05      167.38     23.86 o 
   5   3  17      135.04      187.18     27.51 o 
   7   3  17       71.91      976.24     56.88 o 
   9   3  17      158.70      -16.70     22.83 o 
  11   3  17       81.80        2.14     28.71 o 
 -16   4  17        0.70      311.48     63.37 o 
 -14   4  17       14.31      108.23     32.06 o 
 -12   4  17       83.85       62.61     34.54 o 
 -10   4  17       72.24      102.32     27.54 o 
  -8   4  17       21.50       70.53     23.17 o 
  -6   4  17       88.52      172.44     26.29 o 
  -4   4  17      442.50      596.20     33.36 o 
  -2   4  17      450.50     3691.50     86.80 o 
   0   4  17      946.44     1396.95     45.33 o 
   2   4  17      190.24     2719.87     84.01 o 
   4   4  17      116.48      988.74     51.10 o 
   6   4  17     1248.95     4007.36     97.51 o 
   8   4  17       12.52      651.21     38.54 o 
  10   4  17       60.18      476.71     54.58 o 
  12   4  17       23.59       34.35     37.78 o 
 -15   5  17      120.65       -2.06     25.82 o 
 -13   5  17      228.52      346.34     65.36 o 
 -11   5  17      186.32      772.91     53.31 o 
  -9   5  17       31.95      231.25     31.95 o 
  -7   5  17        9.76       22.70     17.18 o 
  -5   5  17       28.57        4.83     15.34 o 
  -3   5  17      861.60     1627.53     51.64 o 
  -1   5  17       40.06       24.03     16.27 o 
   1   5  17     1351.60     1701.88     53.36 o 
   3   5  17      197.30       93.63     29.14 o 
   5   5  17      374.23      482.02     36.75 o 
   7   5  17       84.22       58.52     32.37 o 
   9   5  17       23.41       56.42     27.27 o 
  11   5  17        1.42       33.12     34.45 o 
 -16   6  17        3.50      353.63     56.11 o 
 -14   6  17       26.59      151.82     36.18 o 
 -12   6  17       45.31       91.58     36.93 o 
 -10   6  17      694.46     1529.84     63.43 o 
  -8   6  17      108.79       19.94     19.76 o 
  -6   6  17       21.45        9.65     18.25 o 
  -4   6  17      313.76     1076.24     45.72 o 
  -2   6  17     2864.14     4362.42     92.46 o 
   0   6  17     2297.15      928.06     41.86 o 
   2   6  17     1495.83     2364.60     68.28 o 
   4   6  17        1.42     2134.11     67.14 o 
   6   6  17     1182.54     3191.80     93.67 o 
   8   6  17       13.26      482.49     39.28 o 
  10   6  17        4.02      214.40     70.85 o 
  12   6  17        0.05      146.50     54.41 o 
 -15   7  17       12.90       70.97     35.25 o 
 -13   7  17       97.41       61.57     30.52 o 
 -11   7  17      222.65       80.43     35.56 o 
  -9   7  17      146.91      124.01     28.70 o 
  -7   7  17       80.22       32.19     20.50 o 
  -5   7  17        0.01      -10.81     17.26 o 
  -3   7  17      152.96       25.89     19.21 o 
  -1   7  17      141.90      333.94     29.91 o 
   1   7  17       37.10      294.57     26.83 o 
   3   7  17      269.02     1127.77     44.20 o 
   5   7  17       82.33       18.77     27.30 o 
   7   7  17        3.81      374.59     43.45 o 
   9   7  17       48.64       62.70     38.42 o 
  11   7  17       21.47       67.93     39.50 o 
 -16   8  17        9.86       64.90     38.73 o 
 -14   8  17       17.40       24.17     34.45 o 
 -12   8  17       61.07      143.86     36.33 o 
 -10   8  17      242.54      292.48     46.63 o 
  -8   8  17     1027.95     1580.23     62.12 o 
  -6   8  17       12.73       17.69     34.95 o 
  -4   8  17        7.60      864.45     41.07 o 
  -2   8  17        0.92      103.33     27.57 o 
   0   8  17      744.56       15.80     19.86 o 
   2   8  17       14.59      266.85     45.80 o 
   4   8  17      211.36      237.77     32.00 o 
   6   8  17       65.23      253.84     32.62 o 
   8   8  17      118.92       23.82     21.71 o 
  10   8  17       28.94      265.93     50.37 o 
 -15   9  17        0.46      111.59     41.59 o 
 -13   9  17        7.36      -33.49     33.49 o 
 -11   9  17       92.31       79.67     24.75 o 
  -9   9  17      433.89      671.33     48.80 o 
  -7   9  17     1461.56       51.22     34.92 o 
  -5   9  17      193.76       35.64     28.03 o 
  -3   9  17      108.03     2525.37     99.53 o 
  -1   9  17      139.49       71.00     22.26 o 
   1   9  17      258.34      685.19     40.63 o 
   3   9  17      238.69      621.43     42.79 o 
   5   9  17        8.34       17.93     27.09 o 
   7   9  17      323.54      -21.05     23.12 o 
   9   9  17       14.39       47.46     55.28 o 
  11   9  17      122.17      118.44     44.91 o 
 -14  10  17        5.00       46.80     37.73 o 
 -12  10  17        2.09        7.69     32.80 o 
 -10  10  17        0.45       37.71     23.35 o 
  -8  10  17      976.03     1171.70     66.98 o 
  -6  10  17       41.40       13.51     22.13 o 
  -4  10  17       66.60      394.78     40.39 o 
  -2  10  17      106.84      -25.22     25.22 o 
   0  10  17       29.01      274.11     31.53 o 
   2  10  17      131.38      213.37     33.34 o 
   4  10  17       10.05      136.18     29.31 o 
   6  10  17        0.08       14.42     21.99 o 
   8  10  17       43.12       -9.92     24.55 o 
  10  10  17       17.73       82.76     45.35 o 
 -15  11  17       33.80      458.38     61.23 o 
 -13  11  17      333.00       47.03     35.53 o 
 -11  11  17       27.34      344.65     36.69 o 
  -9  11  17      983.04      781.03     46.40 o 
  -7  11  17      276.82     1235.25     58.21 o 
  -5  11  17      208.30      187.21     26.91 o 
  -3  11  17      366.96     3575.61    101.86 o 
  -1  11  17       81.49       81.43     34.94 o 
   1  11  17      374.67      981.51     50.60 o 
   3  11  17      532.28      579.12     44.13 o 
   5  11  17       94.40       29.20     24.13 o 
   7  11  17      621.11      158.60     51.97 o 
   9  11  17        6.84      229.37     44.70 o 
 -14  12  17        5.22      122.17     41.25 o 
 -12  12  17      104.07       73.80     37.33 o 
 -10  12  17      173.15      197.76     32.56 o 
  -8  12  17       27.86      391.80     39.06 o 
  -6  12  17      432.55      194.27     34.76 o 
  -4  12  17       43.37      853.73     49.61 o 
  -2  12  17      109.28      199.47     32.40 o 
   0  12  17       49.11      704.06     47.53 o 
   2  12  17        1.75      859.16     52.38 o 
   4  12  17        6.48       -5.51     25.17 o 
   6  12  17        2.33       94.38     30.82 o 
   8  12  17      110.23      283.70     70.01 o 
  10  12  17       40.42      125.76     47.49 o 
 -13  13  17       44.86       29.43     38.09 o 
 -11  13  17       91.98      236.31     55.79 o 
  -9  13  17       46.96      231.02     35.57 o 
  -7  13  17       49.68      593.93     43.16 o 
  -5  13  17       32.51       22.91     22.80 o 
  -3  13  17      125.36      104.97     28.58 o 
  -1  13  17      133.67      205.23     33.44 o 
   1  13  17        6.53       -9.75     27.03 o 
   3  13  17      195.14       42.29     28.44 o 
   5  13  17       79.33       18.47     30.97 o 
   7  13  17       70.08      260.83     41.12 o 
   9  13  17       16.42      -16.41     35.16 o 
 -12  14  17       61.29       26.36     36.85 o 
 -10  14  17       23.81       55.70     27.41 o 
  -8  14  17       65.75       72.32     28.23 o 
  -6  14  17        1.96        0.45     25.98 o 
  -4  14  17      107.10      174.34     32.34 o 
  -2  14  17       52.24      276.91     37.39 o 
   0  14  17      302.31      868.16     53.30 o 
   2  14  17       45.40       37.17     25.56 o 
   4  14  17       29.83      611.30     50.16 o 
   6  14  17      107.24      187.65     37.56 o 
   8  14  17       24.76      165.73     58.64 o 
 -11  15  17        5.91      -13.54     31.15 o 
  -9  15  17      191.67      140.48     31.41 o 
  -7  15  17      193.58      155.77     34.94 o 
  -5  15  17        2.16        6.13     22.28 o 
  -3  15  17       10.12       79.27     55.81 o 
  -1  15  17      131.65       52.02     26.59 o 
   1  15  17       95.08      138.96     37.44 o 
   3  15  17      104.38       34.47     26.69 o 
   5  15  17       22.73       -9.43     26.20 o 
   7  15  17        0.34      150.51     58.38 o 
 -10  16  17        3.61      117.08     85.55 o 
  -8  16  17       56.18      459.88     45.28 o 
  -6  16  17       23.64       87.41     29.47 o 
  -4  16  17        1.32      924.92     56.19 o 
  -2  16  17        2.76      -13.52     24.64 o 
   0  16  17      662.04       61.80     37.82 o 
   2  16  17        1.56       17.33     25.76 o 
   4  16  17       13.05      238.24     40.37 o 
   6  16  17        3.06      379.20     46.18 o 
  -9  17  17       10.52      -11.58     30.60 o 
  -7  17  17       70.69       86.09     30.61 o 
  -5  17  17       16.65       -2.73     23.85 o 
  -3  17  17        0.53      121.57     34.47 o 
  -1  17  17       71.11        3.25     33.97 o 
   1  17  17      114.72       73.86     30.73 o 
   3  17  17       11.39       48.63     29.45 o 
   5  17  17       33.43       -9.79     28.54 o 
  -8  18  17        0.73        9.74     32.24 o 
  -6  18  17       22.07       21.82     27.56 o 
  -4  18  17      142.16       -8.83     26.30 o 
  -2  18  17       64.23       -9.60     25.43 o 
   0  18  17       75.53      363.91     46.68 o 
   2  18  17        0.05       -5.12     25.75 o 
   4  18  17        3.13      169.55     41.91 o 
  -7  19  17        5.13      503.57     50.60 o 
  -5  19  17       47.09      402.20     45.51 o 
  -3  19  17      150.49      349.65     49.28 o 
  -1  19  17        7.62       30.95     30.07 o 
   1  19  17       81.78      127.06     63.54 o 
   3  19  17       51.48       12.24     38.11 o 
  -6  20  17       25.87       32.31     29.67 o 
  -4  20  17        3.79      195.09     45.64 o 
  -2  20  17       17.57      233.47     41.56 o 
   0  20  17        6.48       97.19     36.45 o 
 -16   0  18      111.66      303.06     86.07 o 
 -14   0  18      183.29       43.03     56.57 o 
 -12   0  18      153.03      398.31     69.88 o 
 -10   0  18      636.03      441.68     64.92 o 
  -8   0  18      192.95     2043.01    155.06 o 
  -6   0  18     2000.48       92.26     37.43 o 
  -4   0  18     6092.10     9374.09    272.29 o 
  -2   0  18     8579.11    16461.59    438.05 o 
   0   0  18      299.83      249.69     47.55 o 
   2   0  18     1483.35     5938.82    211.34 o 
   4   0  18        0.01      684.14     51.01 o 
   6   0  18      140.42      153.46     35.70 o 
   8   0  18       64.31      -38.57     38.57 o 
  10   0  18        0.94      110.49     87.38 o 
 -15   1  18       27.47      -12.21     39.65 o 
 -13   1  18       22.03       76.40     36.16 o 
 -11   1  18       22.31       93.27     53.48 o 
  -9   1  18       71.06      210.19     36.01 o 
  -7   1  18      501.93      997.71     55.36 o 
  -5   1  18      218.84      313.45     34.09 o 
  -3   1  18     1535.19     1873.07     70.69 o 
  -1   1  18      671.86     1197.21     56.60 o 
   1   1  18      214.78      261.25     30.91 o 
   3   1  18       77.14        2.62     20.19 o 
   5   1  18        0.77       28.54     16.43 o 
   7   1  18       34.10       24.81     20.45 o 
   9   1  18       14.23       65.29     21.88 o 
  11   1  18       13.68       41.14     54.30 o 
 -16   2  18       55.79       95.06     48.12 o 
 -14   2  18       13.57      131.98     43.78 o 
 -12   2  18       20.14      619.18     57.06 o 
 -10   2  18      403.24      283.58     32.44 o 
  -8   2  18     1047.55     1720.83     56.73 o 
  -6   2  18       14.18     1227.14     43.44 o 
  -4   2  18      893.00      896.65     35.95 o 
  -2   2  18      501.74     5070.12    144.80 o 
   0   2  18      105.93       44.84     18.04 o 
   2   2  18      473.54      546.26     34.09 o 
   4   2  18       39.57      332.36     31.62 o 
   6   2  18      477.68      180.10     29.38 o 
   8   2  18        9.97       31.88     29.70 o 
  10   2  18       44.01       -7.57     26.57 o 
 -15   3  18       81.76       12.20     38.81 o 
 -13   3  18        4.62       16.03     29.09 o 
 -11   3  18       72.28       46.53     25.09 o 
  -9   3  18      158.60      952.41     45.48 o 
  -7   3  18      460.70     2240.53     80.32 o 
  -5   3  18      111.48     1842.31     53.79 o 
  -3   3  18      928.06     6698.05    125.92 o 
  -1   3  18      429.29      356.13     98.29 o 
   1   3  18     1787.32     6465.01    124.02 o 
   3   3  18        9.06      883.86     44.58 o 
   5   3  18     1103.79     1956.60     68.48 o 
   7   3  18        1.26      296.94     33.87 o 
   9   3  18       37.88      277.77     43.33 o 
  11   3  18       91.10      -25.11     35.20 o 
 -16   4  18       55.84       25.37     43.12 o 
 -14   4  18       86.82      146.66     47.91 o 
 -12   4  18       85.52      202.21     34.68 o 
 -10   4  18       73.36       18.57     30.97 o 
  -8   4  18      384.21      877.01     44.27 o 
  -6   4  18       40.55       -8.97     17.15 o 
  -4   4  18      482.41      874.86     38.12 o 
  -2   4  18       13.54       32.04     27.51 o 
   0   4  18     1494.41     2777.71     71.81 o 
   2   4  18      392.56      592.82     35.14 o 
   4   4  18      168.70      257.22     31.92 o 
   6   4  18      467.49       82.92     24.91 o 
   8   4  18        5.59        2.55     24.26 o 
  10   4  18      145.80      106.41     50.46 o 
 -15   5  18       21.64       -8.08     38.22 o 
 -13   5  18       28.30       13.78     28.02 o 
 -11   5  18      319.97      499.60     40.89 o 
  -9   5  18      281.19      660.97     44.27 o 
  -7   5  18       60.35      360.38     32.79 o 
  -5   5  18      198.62     4890.21    106.20 o 
  -3   5  18      557.47     3898.84     89.97 o 
  -1   5  18      347.96     2043.95     61.19 o 
   1   5  18      948.99     3721.80     88.48 o 
   3   5  18       57.11     1689.54     72.72 o 
   5   5  18     1547.62     2261.88     76.08 o 
   7   5  18       10.81      282.10     38.76 o 
   9   5  18        0.02       94.04     32.72 o 
  11   5  18       94.75       -6.37     33.70 o 
 -16   6  18       52.61      -25.58     49.26 o 
 -14   6  18       35.87       50.64     31.60 o 
 -12   6  18       25.89       61.95     34.83 o 
 -10   6  18       20.87       59.65     29.00 o 
  -8   6  18      108.06       50.36     29.16 o 
  -6   6  18      911.91     1374.49     51.02 o 
  -4   6  18      968.41      895.95     68.06 o 
  -2   6  18       23.71      369.95     28.98 o 
   0   6  18      712.05     1335.33     50.77 o 
   2   6  18      205.70     1304.63     51.50 o 
   4   6  18      199.62      348.61     31.54 o 
   6   6  18       79.66      517.35     42.15 o 
   8   6  18        7.47      -25.60     25.60 o 
  10   6  18       53.52       -6.55     41.64 o 
 -15   7  18       68.67       -8.34     32.32 o 
 -13   7  18       21.80       19.18     26.88 o 
 -11   7  18       85.97      170.29     36.22 o 
  -9   7  18      404.75      951.67     52.42 o 
  -7   7  18      184.44      105.90     30.69 o 
  -5   7  18      309.46      259.87     28.23 o 
  -3   7  18      110.42      585.97     34.98 o 
  -1   7  18      478.38       76.18     25.80 o 
   1   7  18       96.95      640.40     35.96 o 
   3   7  18        0.47      351.58     31.87 o 
   5   7  18      395.14     1237.61     76.96 o 
   7   7  18       71.56       38.45     25.86 o 
   9   7  18        0.01      269.97     76.87 o 
  11   7  18      126.47       20.08     42.43 o 
 -14   8  18       11.90       75.02     37.09 o 
 -12   8  18        0.17      328.17     53.85 o 
 -10   8  18       30.21      206.01     36.37 o 
  -8   8  18       33.24      182.49     31.09 o 
  -6   8  18      417.43      571.84     38.80 o 
  -4   8  18       58.93        6.15     21.55 o 
  -2   8  18     1448.28     3483.91     87.86 o 
   0   8  18        1.59      258.60     30.43 o 
   2   8  18      280.70      975.09     58.19 o 
   4   8  18      121.05      826.07     48.39 o 
   6   8  18       16.18       21.42     39.57 o 
   8   8  18        4.67      287.33     40.75 o 
  10   8  18       45.58      -11.81     38.62 o 
 -15   9  18      115.29       49.72     37.37 o 
 -13   9  18       71.85       74.29     69.29 o 
 -11   9  18       15.54       27.34     28.71 o 
  -9   9  18      392.33      398.14     40.08 o 
  -7   9  18        0.55      158.23     36.86 o 
  -5   9  18      208.90       -3.18     18.84 o 
  -3   9  18      104.93      131.61     25.96 o 
  -1   9  18      414.93       47.51     39.35 o 
   1   9  18       61.04       57.82     22.81 o 
   3   9  18       22.53      165.37     29.30 o 
   5   9  18      159.88      258.55     33.46 o 
   7   9  18        9.30       80.61     28.37 o 
   9   9  18       36.81      112.22     43.61 o 
 -14  10  18        2.47       10.91     29.37 o 
 -12  10  18       19.39      352.19     71.61 o 
 -10  10  18       14.20      858.74     51.86 o 
  -8  10  18      214.22      851.54     46.91 o 
  -6  10  18      103.86      448.58     51.47 o 
  -4  10  18     2159.83     1979.85     86.62 o 
  -2  10  18      855.41     2887.07     91.94 o 
   0  10  18       40.46      129.09     28.65 o 
   2  10  18      108.04      954.69     50.40 o 
   4  10  18        3.49      891.86     51.17 o 
   6  10  18      288.19       62.44     32.98 o 
   8  10  18        1.36      199.70     48.31 o 
  10  10  18       10.63       51.07     67.80 o 
 -13  11  18       23.09       90.80     39.80 o 
 -11  11  18       48.03       39.09     31.41 o 
  -9  11  18        3.87       42.25     34.11 o 
  -7  11  18       65.00       10.65     22.65 o 
  -5  11  18        3.88        6.08     19.80 o 
  -3  11  18      219.41      766.06     50.62 o 
  -1  11  18       68.67       70.16     36.39 o 
   1  11  18      163.81      402.57     48.90 o 
   3  11  18      287.29      151.07     31.03 o 
   5  11  18       10.87       12.08     27.14 o 
   7  11  18        1.84       65.15     50.45 o 
   9  11  18       12.65       36.36     40.24 o 
 -12  12  18       44.63       63.37     37.27 o 
 -10  12  18      116.34      283.97     35.82 o 
  -8  12  18      129.75       63.81     27.21 o 
  -6  12  18        2.26      721.32     47.74 o 
  -4  12  18      587.49      412.05     39.54 o 
  -2  12  18       12.30      405.30     41.58 o 
   0  12  18        0.11      134.21     31.57 o 
   2  12  18      110.67      159.80     31.16 o 
   4  12  18      160.12      270.81     39.81 o 
   6  12  18      176.44       58.48     53.07 o 
   8  12  18        3.34      411.76     63.39 o 
 -13  13  18       14.17       35.44     36.52 o 
 -11  13  18       29.33       24.15     33.06 o 
  -9  13  18       42.22       43.76     28.91 o 
  -7  13  18       39.51      154.38     42.70 o 
  -5  13  18      109.55      386.40     39.88 o 
  -3  13  18        5.03      532.62     44.53 o 
  -1  13  18      407.28      114.32     39.45 o 
   1  13  18      135.15      483.77     44.75 o 
   3  13  18       58.72       36.40     26.74 o 
   5  13  18      135.20      100.30     39.31 o 
   7  13  18       60.61       75.63     38.25 o 
 -12  14  18       32.40       94.12    111.38 o 
 -10  14  18       54.21      113.13     41.28 o 
  -8  14  18       11.17      -26.90     26.90 o 
  -6  14  18       90.69      129.40     30.56 o 
  -4  14  18       78.80        8.36     28.23 o 
  -2  14  18       41.18      223.07     34.25 o 
   0  14  18        7.09       90.78     29.79 o 
   2  14  18        0.58       94.46     32.10 o 
   4  14  18        1.69      116.85     38.25 o 
   6  14  18       14.96      143.60     45.52 o 
 -11  15  18       44.81       18.41     33.28 o 
  -9  15  18        5.92      375.98     44.64 o 
  -7  15  18        6.12      231.82     37.73 o 
  -5  15  18        1.41      796.07     69.84 o 
  -3  15  18      122.56      242.43     52.87 o 
  -1  15  18      338.32       19.77     29.42 o 
   1  15  18      108.92      362.52     64.38 o 
   3  15  18       17.92       97.52     32.85 o 
   5  15  18       49.39      630.10     55.07 o 
   7  15  18       37.26      166.66     71.67 o 
 -10  16  18        5.19      -37.68     37.68 o 
  -8  16  18       38.62      120.07     36.08 o 
  -6  16  18        1.19       79.64     30.07 o 
  -4  16  18       45.01       32.96     27.12 o 
  -2  16  18      130.30       43.18     28.40 o 
   0  16  18        8.13       10.57     26.11 o 
   2  16  18       11.95       60.91     42.63 o 
   4  16  18        0.00       61.68     31.15 o 
   6  16  18       80.64       85.89     47.24 o 
  -9  17  18       15.54       92.27     40.61 o 
  -7  17  18       35.19       11.18     24.89 o 
  -5  17  18        6.70      127.10     35.55 o 
  -3  17  18       99.92       30.20     28.32 o 
  -1  17  18       23.51      260.27     42.23 o 
   1  17  18        8.06      212.80     41.15 o 
   3  17  18       56.13       29.41     28.91 o 
   5  17  18       30.71      696.69     59.44 o 
  -8  18  18        5.83       -1.24     32.01 o 
  -6  18  18       18.87      186.44     47.05 o 
  -4  18  18       31.12      113.89     39.11 o 
  -2  18  18        2.19      190.45     41.43 o 
   0  18  18       84.12       46.26     32.39 o 
   2  18  18        1.39      191.49     41.00 o 
  -5  19  18       36.55      -30.23     30.23 o 
  -3  19  18       18.02       36.63     54.26 o 
  -1  19  18       28.50      390.77     48.08 o 
   1  19  18      105.56      123.62     37.43 o 
 -15   1  19      300.69      375.90    139.61 o 
 -13   1  19        3.77      -34.93     34.93 o 
 -11   1  19       52.72     1705.58     89.92 o 
  -9   1  19       76.33      657.91     52.95 o 
  -7   1  19       54.54     2281.60     81.14 o 
  -5   1  19       56.77     1924.79     71.38 o 
  -3   1  19     1758.44     4899.52    127.03 o 
  -1   1  19     1119.91     8130.71    185.06 o 
   1   1  19       55.70      174.11     31.66 o 
   3   1  19      153.43      446.46     33.73 o 
   5   1  19      338.75      339.66     32.12 o 
   7   1  19       59.79      261.22     32.68 o 
   9   1  19       33.39       98.20     35.40 o 
  11   1  19       30.40     -119.61    122.43 o 
 -16   2  19       15.47        5.45     38.92 o 
 -14   2  19        1.43       79.96     62.37 o 
 -12   2  19       74.90       31.45     33.49 o 
 -10   2  19      120.26      141.75     37.50 o 
  -8   2  19      511.39     1213.38     69.00 o 
  -6   2  19      805.91      823.83     51.17 o 
  -4   2  19      335.45        0.74     28.34 o 
  -2   2  19       42.93       92.74     28.25 o 
   0   2  19      159.49       81.44     29.75 o 
   2   2  19       62.39      244.24     25.09 o 
   4   2  19      109.59      696.61     71.32 o 
   6   2  19      390.12      513.85     47.40 o 
   8   2  19       57.00      129.09     31.19 o 
  10   2  19      135.84       14.67     54.75 o 
 -15   3  19      131.98      135.11     64.15 o 
 -13   3  19       24.90       12.14     32.48 o 
 -11   3  19      179.86      852.65     70.09 o 
  -9   3  19      948.28      278.47     43.08 o 
  -7   3  19       23.74     1091.99     65.01 o 
  -5   3  19      140.74      113.71     29.52 o 
  -3   3  19      778.43       47.99     18.88 o 
  -1   3  19      585.66       71.54     26.87 o 
   1   3  19      364.91      555.21     34.33 o 
   3   3  19      489.03      489.96     35.61 o 
   5   3  19      441.57      973.51     51.33 o 
   7   3  19      114.54      173.14     31.61 o 
   9   3  19      100.58      338.92     56.66 o 
 -14   4  19       15.52       29.98     39.08 o 
 -12   4  19       38.24      101.17     40.25 o 
 -10   4  19      159.28      107.81     29.45 o 
  -8   4  19      374.77     2131.91     70.83 o 
  -6   4  19      398.22       64.50     21.25 o 
  -4   4  19       95.29     2321.02     66.15 o 
  -2   4  19      421.72      469.46     29.41 o 
   0   4  19      238.36      934.17     39.79 o 
   2   4  19        8.87      183.19     27.94 o 
   4   4  19      625.23      254.17     29.90 o 
   6   4  19       81.06       61.83     23.93 o 
   8   4  19       28.23       13.31     28.64 o 
  10   4  19      632.25       51.59     52.03 o 
 -15   5  19       44.40      -11.81     46.93 o 
 -13   5  19        6.07       85.03     45.26 o 
 -11   5  19       84.42       10.09     25.38 o 
  -9   5  19      234.75       61.90     24.90 o 
  -7   5  19      509.00      765.59     44.01 o 
  -5   5  19      289.59      145.79     25.36 o 
  -3   5  19      219.28      387.30     29.41 o 
  -1   5  19        1.00        8.88     17.71 o 
   1   5  19      338.67      984.32     43.84 o 
   3   5  19       10.10       89.79     23.02 o 
   5   5  19      630.72      972.12     69.82 o 
   7   5  19      107.44      402.52     44.46 o 
   9   5  19      223.31      304.59     61.25 o 
 -14   6  19        0.69       42.55     50.07 o 
 -12   6  19       24.33       19.33     26.70 o 
 -10   6  19       39.64      125.33     36.80 o 
  -8   6  19       85.49     1087.89     51.56 o 
  -6   6  19     1153.77     1717.28     61.74 o 
  -4   6  19        0.19     2883.87     77.55 o 
  -2   6  19      639.04     2484.35     71.28 o 
   0   6  19       52.68     1028.13     44.31 o 
   2   6  19      105.90       70.01     36.19 o 
   4   6  19      745.88      596.39     60.57 o 
   6   6  19      310.74      249.76     42.81 o 
   8   6  19       30.17      172.60     37.29 o 
  10   6  19      464.28       41.76     40.17 o 
 -15   7  19       51.76      184.86     61.63 o 
 -13   7  19        0.85       59.17     31.31 o 
 -11   7  19       11.97      294.13     43.92 o 
  -9   7  19       19.62       34.28     27.28 o 
  -7   7  19       12.22     1078.96     55.33 o 
  -5   7  19      103.09      916.70     45.48 o 
  -3   7  19       96.87      446.74     33.33 o 
  -1   7  19      109.05      383.36     31.48 o 
   1   7  19      130.25      253.85     28.73 o 
   3   7  19        0.02        3.17     18.81 o 
   5   7  19        6.78       95.77     40.91 o 
   7   7  19       13.68      -17.36     35.23 o 
   9   7  19       88.53        1.41     36.37 o 
 -14   8  19        1.25       29.10     60.14 o 
 -12   8  19       33.47       58.09     31.97 o 
 -10   8  19      197.12       -0.45     24.90 o 
  -8   8  19      151.46      271.78     35.22 o 
  -6   8  19      872.81      606.95     41.10 o 
  -4   8  19     2655.27       39.60     25.40 o 
  -2   8  19       41.18        0.01     18.61 o 
   0   8  19       69.05      152.80     28.92 o 
   2   8  19       38.49      142.48     33.06 o 
   4   8  19      268.96      784.42     53.39 o 
   6   8  19       85.42      228.24     36.52 o 
   8   8  19       22.46       98.30     34.04 o 
 -13   9  19       62.67       23.25     31.62 o 
 -11   9  19       19.01      957.17     70.21 o 
  -9   9  19       68.52      111.54     32.37 o 
  -7   9  19        7.67     1457.23     66.49 o 
  -5   9  19       47.09      305.69     33.52 o 
  -3   9  19      850.20     2970.04     88.72 o 
  -1   9  19      146.19     1361.03     66.82 o 
   1   9  19      191.15       69.48     26.26 o 
   3   9  19       16.40      768.43     49.44 o 
   5   9  19      158.55       -9.99     25.34 o 
   7   9  19       41.30       47.38     30.51 o 
   9   9  19        0.53       14.52     34.56 o 
 -14  10  19        0.08       12.49     42.39 o 
 -12  10  19       36.25       34.91     33.03 o 
 -10  10  19       34.41      -12.64     23.71 o 
  -8  10  19       29.58      126.15     32.87 o 
  -6  10  19       54.54      173.20     34.06 o 
  -4  10  19      297.23      287.17     39.07 o 
  -2  10  19       62.92      106.70     31.11 o 
   0  10  19       13.90       42.82     26.72 o 
   2  10  19        0.19      100.02     35.69 o 
   4  10  19        2.63       22.74     24.62 o 
   6  10  19       11.36       89.19     33.35 o 
   8  10  19        6.91       91.83     41.29 o 
 -13  11  19       60.41       16.17     31.12 o 
 -11  11  19       77.65      441.70     69.83 o 
  -9  11  19      340.98      275.49     36.69 o 
  -7  11  19        0.07     1098.67     53.09 o 
  -5  11  19     1184.88       29.07     25.64 o 
  -3  11  19      350.33      636.67     51.31 o 
  -1  11  19      255.41      542.75     51.65 o 
   1  11  19       15.42      197.07     31.71 o 
   3  11  19      429.68      704.99     50.97 o 
   5  11  19       44.65       71.89     29.20 o 
   7  11  19        0.47      198.44     55.02 o 
 -12  12  19        4.58       49.25     38.03 o 
 -10  12  19       21.03       79.55     31.90 o 
  -8  12  19      155.74       95.22     29.13 o 
  -6  12  19      282.57       64.70     26.35 o 
  -4  12  19      282.80       12.86     22.16 o 
  -2  12  19      829.48      114.44     39.01 o 
   0  12  19       24.37       16.20     24.84 o 
   2  12  19      179.91       12.38     24.19 o 
   4  12  19        0.52      -24.82     30.82 o 
   6  12  19        3.66       14.42     26.55 o 
   8  12  19        0.00      -33.14     35.94 o 
 -11  13  19      190.69      -17.07     32.47 o 
  -9  13  19      129.27       24.90     27.15 o 
  -7  13  19       64.27      221.18     41.29 o 
  -5  13  19      109.17        9.93     22.57 o 
  -3  13  19       76.39       73.49     29.77 o 
  -1  13  19      249.27      289.24     50.62 o 
   1  13  19        3.92        4.74     26.04 o 
   3  13  19      169.22      191.77     38.03 o 
   5  13  19       18.18       63.27     33.63 o 
   7  13  19       31.64      410.63     57.14 o 
 -10  14  19        1.63      -39.75     40.16 o 
  -8  14  19       12.38      400.72     44.82 o 
  -6  14  19        9.30       21.97     26.49 o 
  -4  14  19      175.34      345.55     39.73 o 
  -2  14  19      164.64      442.76     42.74 o 
   0  14  19       15.63      411.46     42.95 o 
   2  14  19       52.98       25.71     27.46 o 
   4  14  19      132.87      270.84     42.03 o 
   6  14  19       41.29      223.50     50.54 o 
  -9  15  19       18.64       16.80     27.75 o 
  -7  15  19       10.72       46.74     28.18 o 
  -5  15  19       50.90       22.87     31.35 o 
  -3  15  19      268.00      298.44     40.07 o 
  -1  15  19       37.22      -27.12     39.18 o 
   1  15  19       37.55        8.56     25.06 o 
   3  15  19       43.19       28.97     28.05 o 
   5  15  19        0.07        1.20     32.66 o 
  -8  16  19       62.67      176.73     37.01 o 
  -6  16  19       25.45       11.93     37.05 o 
  -4  16  19      141.24      494.14     47.34 o 
  -2  16  19        8.13       65.15     33.75 o 
   0  16  19       82.79      287.26     50.09 o 
   2  16  19       41.69       42.80     47.64 o 
   4  16  19      113.83      448.73     49.31 o 
  -7  17  19        9.71      253.16     52.11 o 
  -5  17  19       30.05      276.53     40.88 o 
  -3  17  19        7.27       87.62     35.76 o 
  -1  17  19       24.63      156.18     54.59 o 
   1  17  19        2.10       52.07     31.62 o 
   3  17  19       21.21       77.24     35.98 o 
  -6  18  19       62.82        3.78     33.89 o 
  -4  18  19       38.98      305.92     45.61 o 
  -2  18  19        2.42       61.18     65.25 o 
   0  18  19       61.64      548.91     59.05 o 
 -14   0  20       69.71      221.43     79.80 o 
 -12   0  20      228.24      277.91     72.59 o 
 -10   0  20      868.79     1973.51    128.14 o 
  -8   0  20      298.16      124.52     50.11 o 
  -6   0  20     1195.29     1343.14    106.17 o 
  -4   0  20       61.28      -29.84     34.55 o 
  -2   0  20     1792.68     3447.91    149.99 o 
   0   0  20      668.41     1858.19    115.79 o 
   2   0  20      888.29      485.49     68.56 o 
   4   0  20        0.00      -22.30     40.17 o 
   6   0  20      170.60      167.41     60.61 o 
   8   0  20        0.25       48.81     43.68 o 
 -15   1  20        0.50       84.44     50.79 o 
 -13   1  20       17.35      -10.93     32.52 o 
 -11   1  20       63.35       30.45     32.89 o 
  -9   1  20      208.11      775.71     58.96 o 
  -7   1  20      184.64      543.67     46.47 o 
  -5   1  20        0.56      595.30     45.39 o 
  -3   1  20      248.71      179.74     32.80 o 
  -1   1  20      205.92      926.31     67.32 o 
   1   1  20      238.88       87.25     35.40 o 
   3   1  20      245.62     1106.01     66.16 o 
   5   1  20       76.53      -22.25     29.06 o 
   7   1  20       64.55       46.77     42.52 o 
   9   1  20       12.02       11.97     31.22 o 
 -14   2  20       91.69      302.49     63.15 o 
 -12   2  20      175.25      450.27     58.85 o 
 -10   2  20       74.26      651.16     59.99 o 
  -8   2  20      367.37      486.63     48.41 o 
  -6   2  20      758.34      641.35     48.61 o 
  -4   2  20      432.44      290.30     36.57 o 
  -2   2  20      201.10      810.24     50.84 o 
   0   2  20      517.24      796.13     51.50 o 
   2   2  20       57.70       29.80     26.47 o 
   4   2  20       51.39      273.27     41.92 o 
   6   2  20      121.17      250.25     42.32 o 
   8   2  20       45.30      235.27     49.03 o 
  10   2  20      157.76      294.37    185.27 o 
 -15   3  20       64.65      -19.40     58.19 o 
 -13   3  20        8.55      212.17     56.48 o 
 -11   3  20      229.84      133.14     41.40 o 
  -9   3  20       26.72     1457.55     83.63 o 
  -7   3  20      352.93     1523.52     87.21 o 
  -5   3  20      127.30      397.86     41.33 o 
  -3   3  20      101.04       25.58     30.91 o 
  -1   3  20       36.51      409.54     40.33 o 
   1   3  20       43.72       -1.58     23.25 o 
   3   3  20      446.13      720.15     40.42 o 
   5   3  20      180.88       15.21     21.53 o 
   7   3  20      128.13        7.79     30.08 o 
   9   3  20      225.08      -15.29     81.30 o 
 -14   4  20       74.04       15.51     39.85 o 
 -12   4  20       24.50       97.32     42.00 o 
 -10   4  20       90.26       14.52     30.54 o 
  -8   4  20      154.12      146.27     36.92 o 
  -6   4  20        6.23      156.13     53.27 o 
  -4   4  20      113.64      135.86     38.55 o 
  -2   4  20        1.48      656.92     48.75 o 
   0   4  20       73.84       79.21     22.42 o 
   2   4  20       31.48      288.35     48.03 o 
   4   4  20      374.88      657.51     43.49 o 
   6   4  20      103.75      914.84     78.85 o 
   8   4  20      143.72      354.86     88.75 o 
 -15   5  20       78.03       75.21     55.56 o 
 -13   5  20        9.56      471.52     68.44 o 
 -11   5  20       29.78      -33.86     38.22 o 
  -9   5  20        9.98     1771.47    111.75 o 
  -7   5  20      847.81     2245.03     76.34 o 
  -5   5  20      265.60     1214.22     50.02 o 
  -3   5  20      529.51     2144.83     65.48 o 
  -1   5  20      446.10      235.37     28.06 o 
   1   5  20      137.38      223.25     36.35 o 
   3   5  20      330.28      374.70     33.07 o 
   5   5  20      353.21      199.09     35.78 o 
   7   5  20       89.20      -15.31     24.96 o 
   9   5  20      574.00       19.49     64.04 o 
 -14   6  20       69.00      213.91     66.30 o 
 -12   6  20        0.71       58.42     42.47 o 
 -10   6  20       25.85        8.83     24.64 o 
  -8   6  20      108.46        7.85     23.11 o 
  -6   6  20        0.44      213.59     28.84 o 
  -4   6  20       13.31      -18.64     20.33 o 
  -2   6  20      327.82      164.74     27.39 o 
   0   6  20      387.36      309.66     44.28 o 
   2   6  20        3.66       48.94     22.07 o 
   4   6  20       95.85      114.78     33.21 o 
   6   6  20        4.21       19.24     24.38 o 
   8   6  20       29.35       85.01     35.26 o 
 -13   7  20        9.86      138.99     58.86 o 
 -11   7  20      100.52      123.40     43.33 o 
  -9   7  20        0.00     1404.32     68.51 o 
  -7   7  20      171.48     1502.53     61.45 o 
  -5   7  20      215.26      731.02     44.05 o 
  -3   7  20       93.72      748.50     43.72 o 
  -1   7  20      342.28     1089.01     71.24 o 
   1   7  20       30.31      635.40     41.10 o 
   3   7  20      602.35      863.62     46.05 o 
   5   7  20      113.17      528.73     64.27 o 
   7   7  20       21.86      -32.14     37.51 o 
   9   7  20      155.98      157.97     57.34 o 
 -14   8  20       11.24      135.27     58.05 o 
 -12   8  20       77.43      253.94     83.24 o 
 -10   8  20        0.07      466.78     45.44 o 
  -8   8  20        2.82       14.60     22.58 o 
  -6   8  20      127.09      929.96     57.72 o 
  -4   8  20       12.22       15.43     22.33 o 
  -2   8  20       37.85      573.23     40.70 o 
   0   8  20        0.63        3.60     18.84 o 
   2   8  20      597.09      127.97     44.36 o 
   4   8  20        9.94        6.12     26.19 o 
   6   8  20       28.52       -8.03     22.44 o 
   8   8  20       42.62       15.75     35.79 o 
 -13   9  20       24.24      100.54     56.27 o 
 -11   9  20       63.09       20.47     28.79 o 
  -9   9  20       55.07      279.43     39.13 o 
  -7   9  20        4.70       -3.15     23.91 o 
  -5   9  20      158.37       51.69     41.61 o 
  -3   9  20       70.57       64.11     25.24 o 
  -1   9  20       71.68      231.83     29.68 o 
   1   9  20      105.47      926.81     63.10 o 
   3   9  20       89.52      236.58     38.68 o 
   5   9  20        7.27      604.22     47.41 o 
   7   9  20       17.63      -25.10     35.09 o 
 -12  10  20      137.86      358.59     50.20 o 
 -10  10  20       48.27      677.91     51.45 o 
  -8  10  20        1.27       99.96     32.68 o 
  -6  10  20       78.07      237.67     68.59 o 
  -4  10  20       63.14       66.04     30.28 o 
  -2  10  20       29.02      680.01     57.80 o 
   0  10  20      615.48     1203.86     59.01 o 
   2  10  20      486.11       93.98     28.14 o 
   4  10  20       70.34      139.92     31.85 o 
   6  10  20        0.07      145.79     33.92 o 
   8  10  20       60.11        3.70     36.00 o 
 -11  11  20        8.97       37.89     35.32 o 
  -9  11  20        0.89      194.50     36.47 o 
  -7  11  20       15.57       52.30     26.57 o 
  -5  11  20      114.87       61.25     32.29 o 
  -3  11  20       40.99       42.74     26.69 o 
  -1  11  20       60.63       88.70     28.22 o 
   1  11  20        1.81        9.41     22.32 o 
   3  11  20      117.78      248.60     36.66 o 
   5  11  20       10.74        9.94     26.97 o 
   7  11  20       30.29      101.11     56.79 o 
 -12  12  20       19.10      208.56     85.25 o 
 -10  12  20       60.49       93.29     32.15 o 
  -8  12  20       24.31       69.71     29.76 o 
  -6  12  20      102.43      471.66     48.20 o 
  -4  12  20        0.31       58.37     26.86 o 
  -2  12  20       36.30      374.12     41.40 o 
   0  12  20       94.27      139.77     33.44 o 
   2  12  20      161.44      220.47     35.79 o 
   4  12  20       92.86      159.39     50.62 o 
   6  12  20       24.13      328.33     49.34 o 
 -11  13  20       15.99       99.08     46.86 o 
  -9  13  20        1.12      402.68     45.09 o 
  -7  13  20      245.39      504.27     46.51 o 
  -5  13  20      158.53      410.43     55.44 o 
  -3  13  20      416.51      240.81     36.90 o 
  -1  13  20       18.52      230.61     36.31 o 
   1  13  20      157.25       81.33     29.87 o 
   3  13  20       86.34      123.01     33.34 o 
   5  13  20        4.39       29.85     30.51 o 
 -10  14  20       32.71      151.81     59.26 o 
  -8  14  20       26.40      -12.46     25.21 o 
  -6  14  20       95.17      433.56     48.07 o 
  -4  14  20        7.75      183.74     37.33 o 
  -2  14  20        9.72      379.64     43.61 o 
   0  14  20       32.58       -3.21     34.05 o 
   2  14  20       94.79       56.99     31.38 o 
   4  14  20      114.02      -23.79     29.10 o 
  -9  15  20        0.19      280.15     56.55 o 
  -7  15  20       42.56       15.74     28.81 o 
  -5  15  20       32.88      588.60     51.46 o 
  -3  15  20       44.41      110.29     33.71 o 
  -1  15  20       29.24      153.13     35.90 o 
   1  15  20      148.17      245.78     55.64 o 
   3  15  20      129.49      255.91     42.45 o 
  -8  16  20        0.53       21.49     29.72 o 
  -6  16  20       19.14       20.72     29.42 o 
  -4  16  20        0.52        5.27     33.21 o 
  -2  16  20        0.33       11.71     27.01 o 
   0  16  20       38.15       56.94     40.82 o 
   2  16  20        4.67      -10.94     27.53 o 
  -5  17  20      103.56      245.07     42.54 o 
  -3  17  20       85.66      408.12     49.32 o 
  -1  17  20        1.52      106.66     36.31 o 
   1  17  20      243.70      615.59     61.44 o 
 -13   1  21        3.56      190.14     50.36 o 
 -11   1  21      229.00      699.58     63.75 o 
  -9   1  21        5.73      215.89     89.03 o 
  -7   1  21       99.71      440.61     46.52 o 
  -5   1  21       21.73      -18.75     25.64 o 
  -3   1  21       10.94        4.30     23.14 o 
  -1   1  21       26.94       33.44     33.25 o 
   1   1  21      238.04      305.25     41.66 o 
   3   1  21      636.93      411.42     47.77 o 
   5   1  21       93.92      229.80     54.59 o 
   7   1  21       10.67      152.75     41.02 o 
   9   1  21      148.80      -93.14    124.66 o 
 -14   2  21        9.62      187.35    117.69 o 
 -12   2  21       53.16      104.70     42.92 o 
 -10   2  21       40.35       95.00     38.60 o 
  -8   2  21      272.94      487.48     49.23 o 
  -6   2  21       34.45       37.87     28.34 o 
  -4   2  21      781.63      -10.39     24.99 o 
  -2   2  21      281.88      642.32     51.21 o 
   0   2  21      136.80      480.46     46.55 o 
   2   2  21        0.84       48.55     31.51 o 
   4   2  21       50.41      821.89     66.08 o 
   6   2  21        3.67      296.75     47.64 o 
   8   2  21       62.58       21.03     32.99 o 
 -13   3  21       12.09      -20.06     49.49 o 
 -11   3  21       43.90       94.52     45.45 o 
  -9   3  21       26.43       91.75     39.52 o 
  -7   3  21      307.05      -10.77     39.52 o 
  -5   3  21      409.12      586.69     48.44 o 
  -3   3  21       18.50       75.94     30.03 o 
  -1   3  21      102.23      869.08     56.11 o 
   1   3  21      323.24      429.17     45.01 o 
   3   3  21        0.98       40.45     30.11 o 
   5   3  21      168.80      238.29     43.18 o 
   7   3  21       21.96      518.20     61.58 o 
   9   3  21      106.20      195.39    153.85 o 
 -14   4  21       81.51      298.18     68.88 o 
 -12   4  21      108.16      225.19     49.67 o 
 -10   4  21       37.28      132.40     46.13 o 
  -8   4  21      256.56      531.72     74.73 o 
  -6   4  21       38.91       40.62     28.68 o 
  -4   4  21      323.76      199.84     38.14 o 
  -2   4  21      509.05      557.45     49.39 o 
   0   4  21        0.00      422.44     43.73 o 
   2   4  21      925.22      503.52     52.02 o 
   4   4  21        1.01      336.83     43.65 o 
   6   4  21       57.25      237.29     50.69 o 
   8   4  21      148.09      170.67     70.70 o 
 -13   5  21        9.17       43.41     45.95 o 
 -11   5  21       71.16      170.21     54.27 o 
  -9   5  21        2.17       18.57     32.90 o 
  -7   5  21       69.00       47.00     30.47 o 
  -5   5  21        0.73       24.99     28.05 o 
  -3   5  21       16.11        8.92     25.03 o 
  -1   5  21       81.79       98.99     30.87 o 
   1   5  21        5.80       52.88     29.39 o 
   3   5  21        1.62       12.75     34.71 o 
   5   5  21       27.02      253.41     63.73 o 
   7   5  21        0.06       33.38     38.26 o 
 -14   6  21      155.72       80.07     53.75 o 
 -12   6  21       83.85      279.49     55.34 o 
 -10   6  21       39.44      367.46     62.08 o 
  -8   6  21      101.15      991.92     68.27 o 
  -6   6  21        5.68       88.01     33.34 o 
  -4   6  21      256.10      357.78     43.88 o 
  -2   6  21      396.90      669.22     41.32 o 
   0   6  21       57.76      257.63     32.19 o 
   2   6  21      263.78      431.74     36.64 o 
   4   6  21        1.50      362.18     36.95 o 
   6   6  21       32.02       -4.99     31.67 o 
   8   6  21      181.35      178.18     84.31 o 
 -13   7  21       30.49       -9.49     47.10 o 
 -11   7  21       24.23        1.35     37.14 o 
  -9   7  21       14.22       75.48     70.23 o 
  -7   7  21       42.01      197.32     41.09 o 
  -5   7  21        0.04       65.96     41.15 o 
  -3   7  21      158.02       43.99     23.20 o 
  -1   7  21       38.95      -10.58     19.25 o 
   1   7  21       15.01       -0.08     19.93 o 
   3   7  21       45.88       68.18     28.72 o 
   5   7  21        0.59       15.07     25.31 o 
   7   7  21       29.32      156.74     46.21 o 
 -12   8  21       77.91      185.48     88.91 o 
 -10   8  21      176.05       29.04     37.14 o 
  -8   8  21      205.17       67.61     27.16 o 
  -6   8  21        2.36        8.56     26.08 o 
  -4   8  21       32.05      103.81     33.29 o 
  -2   8  21      559.71      606.23     42.74 o 
   0   8  21      919.57      782.65     55.03 o 
   2   8  21        7.37       47.84     28.06 o 
   4   8  21       57.96      490.94     45.73 o 
   6   8  21       30.03      -37.15     37.15 o 
 -11   9  21      101.10      675.60     67.76 o 
  -9   9  21       36.93       15.85     41.45 o 
  -7   9  21       14.14      135.32     31.56 o 
  -5   9  21       66.37        0.82     19.97 o 
  -3   9  21        1.16      208.23     31.83 o 
  -1   9  21       17.34       24.36     26.97 o 
   1   9  21      269.84       94.29     30.02 o 
   3   9  21       61.76       36.00     25.38 o 
   5   9  21       44.91       81.44     32.89 o 
   7   9  21       10.57       65.80    130.31 o 
 -12  10  21      132.76       84.42     54.29 o 
 -10  10  21        3.20       88.82     35.52 o 
  -8  10  21       14.61       20.18     28.29 o 
  -6  10  21       13.57       35.14     42.81 o 
  -4  10  21        0.63        8.49     23.97 o 
  -2  10  21       56.47       89.70     28.29 o 
   0  10  21       16.03       51.79     38.64 o 
   2  10  21       25.21      131.84     32.74 o 
   4  10  21        5.99        5.85     25.35 o 
   6  10  21        0.01      -27.94     27.94 o 
 -11  11  21        2.21      202.39    104.96 o 
  -9  11  21       42.04        1.83     29.10 o 
  -7  11  21       38.32      428.61     42.67 o 
  -5  11  21       30.33        5.15     21.97 o 
  -3  11  21       27.53      154.54     33.70 o 
  -1  11  21       28.12      332.44     51.59 o 
   1  11  21      100.17       20.52     25.98 o 
   3  11  21       25.29      286.19     55.17 o 
   5  11  21        2.28      166.47     46.43 o 
 -10  12  21       12.41       21.69     36.01 o 
  -8  12  21       77.35      138.07     41.29 o 
  -6  12  21       53.65       25.69     25.53 o 
  -4  12  21       96.53       89.08     35.46 o 
  -2  12  21      146.41      139.18     34.58 o 
   0  12  21      225.45      246.66     46.54 o 
   2  12  21      396.12       78.80     30.60 o 
   4  12  21        0.02        7.57     32.82 o 
  -9  13  21       39.10       15.61     28.12 o 
  -7  13  21      139.65      633.58     51.91 o 
  -5  13  21       26.13       15.37     25.64 o 
  -3  13  21        5.90      220.69     49.44 o 
  -1  13  21        6.34      184.77     35.69 o 
   1  13  21      118.16       15.01     28.36 o 
   3  13  21       80.24      237.70     41.33 o 
  -8  14  21       18.12      -23.20     31.67 o 
  -6  14  21        2.26      412.25     46.12 o 
  -4  14  21       53.89       20.81     27.13 o 
  -2  14  21        9.20      142.08     57.71 o 
   0  14  21       66.80      332.18     45.17 o 
   2  14  21      188.38      117.95     41.05 o 
  -7  15  21        0.82       10.28     27.52 o 
  -5  15  21       26.58        6.83     27.64 o 
  -3  15  21        5.79       88.36     33.77 o 
  -1  15  21        0.01       41.66     32.32 o 
   1  15  21       65.89       58.67     31.94 o 
  -6  16  21       19.01       74.17     68.50 o 
  -4  16  21        0.29      250.93     42.34 o 
  -2  16  21        3.46       -5.41     26.76 o 
   0  16  21      144.90      331.24     53.83 o 
 -12   0  22        3.34       44.83     62.53 o 
 -10   0  22      803.32      301.05     72.42 o 
  -8   0  22       61.53      624.38     79.34 o 
  -6   0  22      150.46      114.30     47.99 o 
  -4   0  22        0.41      618.29     70.84 o 
  -2   0  22      582.72      218.63     52.43 o 
   0   0  22       22.41      106.99     74.85 o 
   2   0  22      485.18      114.65     50.76 o 
   4   0  22      266.05      240.90     98.19 o 
   6   0  22        9.78     1310.80    236.28 o 
   8   0  22        4.06      266.28     78.59 o 
 -13   1  22       31.14       11.44     39.11 o 
 -11   1  22        8.10       35.17     46.14 o 
  -9   1  22       45.98      177.12     47.28 o 
  -7   1  22        3.29       55.22     31.63 o 
  -5   1  22      136.33       -5.43     38.43 o 
  -3   1  22        1.84      178.48     37.91 o 
  -1   1  22       18.85       18.54     26.93 o 
   1   1  22      247.57      470.47     54.62 o 
   3   1  22       15.31      -31.10     31.10 o 
   5   1  22        6.67      139.81     45.23 o 
   7   1  22       34.90      181.12     52.04 o 
 -12   2  22        2.16        8.45     53.19 o 
 -10   2  22      537.45       58.75     39.54 o 
  -8   2  22       17.03      118.21     38.15 o 
  -6   2  22        6.28       94.86     33.62 o 
  -4   2  22       92.63       87.42     31.12 o 
  -2   2  22      607.79      497.84     48.71 o 
   0   2  22       69.66       24.17     28.58 o 
   2   2  22      421.96      100.70     38.67 o 
   4   2  22      123.80        4.59     30.99 o 
   6   2  22       66.15      696.72    111.26 o 
   8   2  22        4.23       38.66     36.00 o 
 -13   3  22       51.76      597.15     84.89 o 
 -11   3  22        1.05      127.31     47.21 o 
  -9   3  22       85.40      859.63     67.64 o 
  -7   3  22       18.14      280.00     45.40 o 
  -5   3  22        2.85      525.50     64.27 o 
  -3   3  22       31.44       37.33     45.46 o 
  -1   3  22      331.37      614.43     51.22 o 
   1   3  22      168.61      641.61     54.12 o 
   3   3  22        0.72       23.39     28.75 o 
   5   3  22       21.14      363.21     54.16 o 
   7   3  22      126.42       48.88     37.13 o 
 -12   4  22       11.05        8.50     70.83 o 
 -10   4  22      125.68      -30.15     36.78 o 
  -8   4  22        3.75      -10.42     29.66 o 
  -6   4  22        1.53       -3.45     78.59 o 
  -4   4  22       48.50       77.88     31.22 o 
  -2   4  22       40.02      492.75     47.70 o 
   0   4  22        3.50       34.60     30.94 o 
   2   4  22        6.18      170.61     39.13 o 
   4   4  22        7.45        1.27     50.16 o 
   6   4  22       15.80       99.71     40.46 o 
 -13   5  22      171.18      670.08     81.79 o 
 -11   5  22       20.77       30.54     39.46 o 
  -9   5  22       59.31     1178.77     81.09 o 
  -7   5  22        6.15      293.07     47.00 o 
  -5   5  22        7.41      843.01     59.71 o 
  -3   5  22       18.07       42.69     32.13 o 
  -1   5  22       62.42      541.60     48.94 o 
   1   5  22       60.72       56.82     30.20 o 
   3   5  22       50.22      136.09     40.07 o 
   5   5  22       89.68      337.81     51.86 o 
   7   5  22       94.64       14.86     52.55 o 
 -12   6  22       91.13      101.74     52.54 o 
 -10   6  22      101.46      113.60     43.45 o 
  -8   6  22       14.28      328.45     50.90 o 
  -6   6  22       68.94       59.28     32.65 o 
  -4   6  22       23.45       73.22     31.31 o 
  -2   6  22       23.15       12.53     27.01 o 
   0   6  22        0.09      176.35     56.15 o 
   2   6  22        3.46       80.84     36.99 o 
   4   6  22       69.17      154.90     43.29 o 
   6   6  22        2.13      111.27     45.82 o 
 -11   7  22       40.00       20.79     41.53 o 
  -9   7  22      207.31      572.90     61.16 o 
  -7   7  22       38.11       79.97     35.93 o 
  -5   7  22       15.78       60.09     31.17 o 
  -3   7  22       13.82       35.47     50.07 o 
  -1   7  22      235.93      277.44     57.73 o 
   1   7  22      293.45      224.80     42.81 o 
   3   7  22       27.17        4.70     24.85 o 
   5   7  22       77.34      101.23     41.69 o 
 -12   8  22        5.79      173.10     57.82 o 
 -10   8  22       20.56      -24.76     36.58 o 
  -8   8  22       85.24      144.68     42.27 o 
  -6   8  22       38.67      -12.07     48.82 o 
  -4   8  22       12.11       97.00     35.59 o 
  -2   8  22       20.86       91.04     35.50 o 
   0   8  22       17.54       42.99     34.82 o 
   2   8  22        4.14       18.66     66.50 o 
   4   8  22       22.76       28.86     34.35 o 
   6   8  22       44.50      385.35     59.29 o 
 -11   9  22       39.58       41.71     59.31 o 
  -9   9  22        5.65      172.33     53.19 o 
  -7   9  22        5.11      113.79     43.34 o 
  -5   9  22       43.31        0.82     27.89 o 
  -3   9  22       35.89      123.58     33.44 o 
  -1   9  22      104.17      113.53     35.23 o 
   1   9  22      260.16      883.10     56.64 o 
   3   9  22        0.66      -35.63     35.63 o 
   5   9  22        2.58       59.66     39.78 o 
 -10  10  22      183.44        9.62     42.27 o 
  -8  10  22       24.38       44.37     42.41 o 
  -6  10  22       38.86       38.11     32.70 o 
  -4  10  22       22.22       26.57     58.09 o 
  -2  10  22      191.68      550.40     47.39 o 
   0  10  22       47.61       13.92     27.52 o 
   2  10  22       51.72      326.22     41.81 o 
   4  10  22       57.93       18.34     33.00 o 
  -9  11  22       15.55      -34.84     34.84 o 
  -7  11  22       48.76        2.91     33.80 o 
  -5  11  22        2.09       12.26     24.06 o 
  -3  11  22       83.99      196.35     35.17 o 
  -1  11  22       49.74       -3.74     24.23 o 
   1  11  22       16.72       36.59     27.17 o 
   3  11  22       64.64       36.20     30.24 o 
  -8  12  22       10.94       31.86     33.87 o 
  -6  12  22        9.58       25.20     28.42 o 
  -4  12  22       26.01       25.77     27.01 o 
  -2  12  22      147.32      288.28     39.04 o 
   0  12  22       54.25        8.95     29.47 o 
   2  12  22        4.98      207.95     37.97 o 
  -7  13  22       47.24      -40.11     42.21 o 
  -5  13  22        0.88      134.65     34.90 o 
  -3  13  22      108.77       47.53     39.62 o 
  -1  13  22       37.23       44.66     29.37 o 
   1  13  22       54.06      150.21     35.32 o 
  -6  14  22       40.21       66.22     44.49 o 
  -4  14  22       57.44       64.83     59.83 o 
  -2  14  22       87.79       12.93     33.74 o 
   0  14  22        0.95       65.28     33.34 o 
  -3  15  22        4.63      350.68     51.04 o 
  -1  15  22       60.93       73.17     63.49 o 
 -11   1  23       30.98       41.59     38.97 o 
  -9   1  23       40.97      188.86     48.99 o 
  -7   1  23      138.34      201.43     42.82 o 
  -5   1  23      273.92       66.41     32.98 o 
  -3   1  23      344.51      166.02     50.65 o 
  -1   1  23       63.34      142.78     38.64 o 
   1   1  23      264.04      336.30     46.58 o 
   3   1  23        0.38      355.75     50.63 o 
   5   1  23       78.00      520.03     64.45 o 
 -12   2  23        8.07      274.31     55.29 o 
 -10   2  23       26.08       -2.13     32.37 o 
  -8   2  23      176.87      339.97     52.97 o 
  -6   2  23       83.53       20.06     34.24 o 
  -4   2  23      435.45       33.39     37.73 o 
  -2   2  23      142.59      325.08     43.57 o 
   0   2  23      488.78      426.30     49.03 o 
   2   2  23       40.70      232.51     44.95 o 
   4   2  23       29.85       85.05     47.18 o 
   6   2  23        3.16      -13.73     36.59 o 
 -11   3  23       62.02       24.94     40.23 o 
  -9   3  23      125.41       63.36     40.23 o 
  -7   3  23        1.90      358.27     51.74 o 
  -5   3  23      200.06       14.73     28.79 o 
  -3   3  23      238.75      386.96     47.60 o 
  -1   3  23       82.04       -0.63     26.01 o 
   1   3  23      156.59      601.20     74.39 o 
   3   3  23       13.86       -1.38     31.68 o 
   5   3  23      134.11       49.44     46.28 o 
 -12   4  23      175.59      114.63     71.89 o 
 -10   4  23      116.16       -1.36     36.61 o 
  -8   4  23       36.00      229.31     46.48 o 
  -6   4  23      189.48      148.54     57.52 o 
  -4   4  23      471.32      378.32     51.27 o 
  -2   4  23       79.84      301.13     45.46 o 
   0   4  23      308.67      662.89     56.54 o 
   2   4  23        0.86       93.80     39.34 o 
   4   4  23       20.61      420.10     55.42 o 
   6   4  23       68.38       82.59     40.62 o 
 -11   5  23        9.51       62.42     46.61 o 
  -9   5  23        0.97       22.92     35.07 o 
  -7   5  23      177.01       93.49     37.30 o 
  -5   5  23       50.43        1.85     25.11 o 
  -3   5  23      117.00       10.97     28.65 o 
  -1   5  23       14.77      115.49     35.50 o 
   1   5  23        0.24       54.33     44.76 o 
   3   5  23       30.52      -15.15     33.10 o 
   5   5  23        0.00       -4.01     35.66 o 
 -10   6  23      433.91      725.62     77.80 o 
  -8   6  23       26.47      116.24     42.02 o 
  -6   6  23      149.24       47.50     34.55 o 
  -4   6  23      489.48      190.96     45.32 o 
  -2   6  23        9.79      183.29     43.04 o 
   0   6  23      474.22      710.08     63.56 o 
   2   6  23        3.45        6.29     34.96 o 
   4   6  23       90.25      405.19     48.99 o 
 -11   7  23        5.82      -20.71     40.62 o 
  -9   7  23       78.47        4.24     53.57 o 
  -7   7  23       61.82      265.82     46.90 o 
  -5   7  23        2.07        1.24     27.74 o 
  -3   7  23       20.96       80.55     35.95 o 
  -1   7  23       85.58       71.69     36.68 o 
   1   7  23       41.58       32.67     35.27 o 
   3   7  23       42.65       75.58     32.06 o 
   5   7  23       23.37      -39.45     39.45 o 
 -10   8  23      257.65      378.74     64.05 o 
  -8   8  23        8.01      601.12     65.09 o 
  -6   8  23      159.46        6.15     31.75 o 
  -4   8  23      242.27      690.96     66.04 o 
  -2   8  23       43.31      409.88     53.66 o 
   0   8  23      341.54     1140.99     78.33 o 
   2   8  23       53.09      223.45     47.13 o 
   4   8  23       22.29      202.24     48.35 o 
  -9   9  23       25.54        1.94     37.88 o 
  -7   9  23      141.47       64.52     40.38 o 
  -5   9  23       50.69       91.70     46.09 o 
  -3   9  23       98.08      285.17     56.60 o 
  -1   9  23      105.94      111.32     82.72 o 
   1   9  23       83.52      181.55     46.74 o 
   3   9  23        2.17      391.61     56.77 o 
  -8  10  23      238.26      428.43     84.96 o 
  -6  10  23        1.88       95.24    117.18 o 
  -4  10  23      100.66      126.70     49.42 o 
  -2  10  23       20.52       20.17     33.22 o 
   0  10  23        0.68       25.68     33.33 o 
   2  10  23      201.20       69.17     40.80 o 
  -7  11  23       21.29      229.80     46.53 o 
  -5  11  23      213.51      120.98     39.43 o 
  -3  11  23       36.34      268.05     56.23 o 
  -1  11  23       12.15      334.51     50.95 o 
   1  11  23       80.83       64.77     38.71 o 
  -6  12  23       55.82       26.04     33.16 o 
  -4  12  23      131.51      -22.80     34.48 o 
  -2  12  23        0.04        8.86     34.63 o 
   0  12  23        9.05       91.62     39.51 o 
  -5  13  23        8.93       70.70     40.76 o 
  -3  13  23       60.91      -22.71     40.47 o 
  -1  13  23        7.52      269.67     66.40 o 
 -10   0  24      338.25      147.34     76.97 o 
  -8   0  24      194.34      -31.72     53.79 o 
  -6   0  24     1526.06      471.95     74.71 o 
  -4   0  24        7.84       87.48     49.17 o 
  -2   0  24      168.00      775.47     87.28 o 
   0   0  24       74.55      116.23     97.18 o 
   2   0  24      203.91     1519.24    181.73 o 
   4   0  24       58.70       38.34     59.17 o 
 -11   1  24        0.90       37.92     41.90 o 
  -9   1  24      152.46      -10.61     55.26 o 
  -7   1  24       72.42      162.29     43.02 o 
  -5   1  24       74.36       58.01     34.33 o 
  -3   1  24        1.93       27.45     39.51 o 
  -1   1  24       35.24      206.29     63.05 o 
   1   1  24       13.68      150.17     43.44 o 
   3   1  24       14.38       47.51     37.51 o 
   5   1  24      138.10       32.30     47.77 o 
 -10   2  24      172.17      292.80     55.86 o 
  -8   2  24       51.59      235.53     51.41 o 
  -6   2  24      287.05      523.31     96.33 o 
  -4   2  24      160.58       36.30     40.41 o 
  -2   2  24      154.91      522.08     53.59 o 
   0   2  24      199.10       -0.28     30.57 o 
   2   2  24       58.14      370.79     52.81 o 
   4   2  24       43.40       44.34     37.03 o 
 -11   3  24        3.13       88.10     46.95 o 
  -9   3  24       94.95      -11.50     34.67 o 
  -7   3  24        0.53       27.86     34.05 o 
  -5   3  24      219.32       73.61     35.50 o 
  -3   3  24       27.38      277.19     45.04 o 
  -1   3  24       66.99      151.51     44.79 o 
   1   3  24       26.63       80.36     37.92 o 
   3   3  24       87.54       -8.17     29.96 o 
   5   3  24       86.55       43.70     47.78 o 
 -10   4  24      138.97       36.31     49.57 o 
  -8   4  24        5.04       46.04     36.92 o 
  -6   4  24       72.69      213.29     52.68 o 
  -4   4  24       31.91       -0.22     27.43 o 
  -2   4  24        7.09      550.24     55.90 o 
   0   4  24       38.34       39.23     35.52 o 
   2   4  24       89.80       46.39     35.93 o 
   4   4  24        2.55       -4.08     36.71 o 
  -9   5  24      101.28      292.73     57.41 o 
  -7   5  24       10.93       15.70     31.86 o 
  -5   5  24       27.80       97.69     37.14 o 
  -3   5  24        0.42       -1.78     26.73 o 
  -1   5  24        4.19      193.33     44.90 o 
   1   5  24       61.20      152.97     42.87 o 
   3   5  24       15.70      -11.02     33.99 o 
 -10   6  24       25.02       49.85     44.70 o 
  -8   6  24       98.68      -17.96     36.56 o 
  -6   6  24       10.71       97.77     49.40 o 
  -4   6  24        0.29       73.62     39.70 o 
  -2   6  24      113.86      114.28     52.83 o 
   0   6  24       20.59       -0.37     32.09 o 
   2   6  24      215.70       22.99     33.91 o 
   4   6  24       16.72       -7.07     28.06 o 
  -9   7  24      356.15      620.90     69.48 o 
  -7   7  24      167.02      417.58     59.46 o 
  -5   7  24      239.49      181.04     69.86 o 
  -3   7  24       82.47       81.01     43.67 o 
  -1   7  24       69.39      438.47     55.58 o 
   1   7  24        5.92      415.48     56.68 o 
   3   7  24       42.00       88.86     52.57 o 
  -8   8  24        2.77      -22.45     39.83 o 
  -6   8  24      248.94      304.90     56.05 o 
  -4   8  24        0.03       39.55     42.13 o 
  -2   8  24      248.13      959.73     75.10 o 
   0   8  24        5.55       38.12     39.11 o 
   2   8  24       58.67      436.13     59.63 o 
  -7   9  24      105.12       85.60     44.49 o 
  -5   9  24       31.34       39.85     45.81 o 
  -3   9  24        4.83       60.06     44.70 o 
  -1   9  24        9.09       58.71     68.39 o 
   1   9  24       90.31       50.74     37.65 o 
  -6  10  24      333.33      480.36     95.16 o 
  -4  10  24       31.73       11.38     31.99 o 
  -2  10  24       20.93      631.36     81.95 o 
   0  10  24       86.28       15.19     49.23 o 
  -5  11  24        7.35       68.03     37.78 o 
  -3  11  24       41.70        5.24     31.20 o 
  -1  11  24        7.77      -22.34     34.90 o 
  -9   1  25      277.27       87.51     44.29 o 
  -7   1  25        8.54     1226.03     83.29 o 
  -5   1  25      133.99       28.56     34.07 o 
  -3   1  25       75.13      812.20     67.60 o 
  -1   1  25      156.83       77.59     41.53 o 
   1   1  25      273.46      864.60     72.04 o 
   3   1  25      154.71      325.93     61.88 o 
  -8   2  25       46.49        2.38     32.18 o 
  -6   2  25       52.44      118.45     41.56 o 
  -4   2  25      129.63       -2.55     27.57 o 
  -2   2  25       36.28      342.82     49.41 o 
   0   2  25      326.44      258.46     48.13 o 
   2   2  25       33.92      -31.99     37.14 o 
  -9   3  25       18.36      209.12     53.20 o 
  -7   3  25      119.22      487.07     60.23 o 
  -5   3  25       99.27       37.52     34.25 o 
  -3   3  25        0.27      110.43     46.51 o 
  -1   3  25      107.74      256.43     46.02 o 
   1   3  25      146.68      109.71     42.90 o 
   3   3  25        6.37       79.47     43.49 o 
  -8   4  25       64.14        0.86     33.97 o 
  -6   4  25        0.38      383.79     54.53 o 
  -4   4  25        0.20      383.30     53.26 o 
  -2   4  25       22.83      104.18     43.94 o 
   0   4  25      133.86      882.14     98.87 o 
   2   4  25       22.54       25.42     37.02 o 
  -9   5  25        6.64      458.74     75.88 o 
  -7   5  25      201.39      213.63     48.67 o 
  -5   5  25        7.80       77.37     38.27 o 
  -3   5  25      453.37      104.63     42.04 o 
  -1   5  25       28.96       -0.62     44.85 o 
   1   5  25      164.57       36.67     55.74 o 
  -8   6  25      584.21      519.89     76.06 o 
  -6   6  25      230.14      -31.36     68.49 o 
  -4   6  25       21.11      684.77     66.32 o 
  -2   6  25       52.00      144.57     46.82 o 
   0   6  25      357.06      703.38     68.55 o 
  -7   7  25       24.82       70.06     42.91 o 
  -5   7  25       17.50       -9.95     33.48 o 
  -3   7  25       96.46       93.84     42.17 o 
  -1   7  25        1.31       18.56     33.09 o 
   1   7  25       33.68       77.16     44.17 o 
  -6   8  25      192.09       40.01     45.33 o 
  -4   8  25        2.97       49.86     37.39 o 
  -2   8  25       25.56      232.23     49.71 o 
   0   8  25      140.37      199.95     41.36 o 
  -5   9  25        2.68       -3.05     31.62 o 
  -3   9  25        0.93      391.18    102.06 o 
  -6   0  26        0.28       82.94     57.00 o 
  -4   0  26      251.44       61.45     52.41 o 
  -2   0  26      464.35      191.80     63.18 o 
   0   0  26       20.06       -0.39     45.38 o 
  -7   1  26        3.97       34.66     38.26 o 
  -5   1  26      304.32       76.22     53.18 o 
  -3   1  26       88.87       49.78     41.12 o 
  -1   1  26       56.86       27.50     49.20 o 
  -6   2  26        0.57       21.17     35.75 o 
  -4   2  26       83.78        9.78     31.26 o 
  -2   2  26        5.61       73.37     46.56 o 
   0   2  26       78.49       17.42     35.86 o 
  -7   3  26       18.42      238.24     52.50 o 
  -5   3  26      127.09      894.31     72.45 o 
  -3   3  26        1.29      -30.70     35.46 o 
  -1   3  26       59.38      414.33     62.70 o 
  -6   4  26       10.07       34.47     45.16 o 
  -4   4  26       53.05       29.24     37.56 o 
  -2   4  26        2.39       54.81     38.28 o 
  -5   5  26       83.64      269.26     54.53 o 
  -3   5  26        1.85       26.07     36.02 o 
  -1   5  26       35.66      347.90     62.05 o 
  -4   6  26       72.57       93.16     42.79 o 
                                                 
